# Supplementary material for: Financial indicators utilization among community pharmacists: A comprehensive study for pharmacy management
Source: PLoS One. 2024 Mar 1;19(3):e0299798. doi: 10.1371/journal.pone.0299798 (PMC10906900; doi:10.1371/journal.pone.0299798)
Supplement: S1 Dataset — (XLSX) [file pone.0299798.s002.xlsx]

## Sheet: study findings raw data
id	source	q1	q2	ageclass	q3	q4	q5	q6	q7	q8	q9	q10	p3.a1	p3.a2	p3.a3	p3.a4	p3.a5	p3.a6	p3.a7	p3.a8	p3.a9	p3.a10	p3.a11	p3.a12	p3.b1	p3.b2	p3.b3	p3.b4	p3.b5	p3.b6	p3.b7	p3.b8	p3.b9	p3.b10	part3a	PART3.B1	PART3.B2	PART3.B3	PART3.B4	part3b	part3tot
1	1	أنثى	36	2	بكالوريوس (صيدلة)	2	1	1	صيدلي مالك	2	مجهود ذاتي حسب خبرتنا ومعرفتنا	لا نستخدم أي برنامج محاسبي لمعالجة حسابات الصيدلية والحصول على تقارير مالية	2	2	2	2	2	2	2	2	2	2	2	2	2	2	2	2	2	2	2	2	2	2	2	2	2	2	2	2	2
2	1	أنثى	52	3	بكالوريوس (صيدلة)	2	1	3	صيدلي مالك	3	مجهود ذاتي حسب خبرتنا ومعرفتنا	نعم (برنامج سمارت)	5	5	5	5	5	5	5	5	5	5	5	5	5	4	4	4	4	4	4	4	4	4	5	4.25	4	4	4	4.1	4.55
3	1	أنثى	46	3	بكالوريوس (صيدلة)	2	1	2	صيدلي مالك	3	مجهود ذاتي حسب خبرتنا ومعرفتنا	نعم (برنامج جالكسي)	4	4	5	4	4	4	4	4	4	4	4	4	4	4	4	2	3	3	3	3	3	3	4.08333	3.5	3	3	3	3.2	3.64167
4	1	ذكر	58	3	بكالوريوس (صيدلة)	2	1	3	صيدلي مالك	3	مجهود ذاتي حسب خبرتنا ومعرفتنا	نعم (برنامج جالكسي)	2	2	2	2	2	2	1	3	3	3	2	1	3	4	3	3	3	3	2	2	2	4	2.08333	3.25	3	2	3	2.9	2.49167
5	1	ذكر	46	3	بكالوريوس (صيدلة)	3	1	3	صيدلي مالك	3	مجهود ذاتي حسب خبرتنا ومعرفتنا	نعم (برنامج سمارت)	3	4	5	4	4	3	3	3	3	3	3	3	3	3	3	3	3	3	4	3	3	3	3.41667	3	3	3.5	3	3.1	3.25833
6	1	أنثى	25	1	بكالوريوس (صيدلة)	3	1	3	صيدلي مفوض مالي	1	محاسب متخصص	نعم (برنامج سمارت)	2	2	2	2	4	2	2	2	2	2	2	2	2	2	2	2	2	2	2	2	2	2	2.16667	2	2	2	2	2	2.08333
7	1	ذكر	55	3	بكالوريوس (صيدلة)	2	1	3	صيدلي مالك	3	محاسب متخصص	نعم (برنامج سمارت)	5	5	5	4	5	3	3	5	5	5	2	5	5	5	1	1	1	1	2	1	1	3	4.33333	3	1	1.5	2	2.1	3.21667
8	1	ذكر	50	3	بكالوريوس (صيدلة)	2	1	3	صيدلي مالك	3	محاسب متخصص	نعم (برنامج سمارت)	2	4	4	3	4	3	4	3	4	3	4	4	3	3	3	3	3	3	3	3	3	3	3.5	3	3	3	3	3	3.25
9	1	ذكر	67	3	بكالوريوس (صيدلة)	2	1	3	صيدلي مالك	3	مجهود ذاتي حسب خبرتنا ومعرفتنا	لا نستخدم أي برنامج محاسبي لمعالجة حسابات الصيدلية والحصول على تقارير مالية	5	5	5	5	5	5	5	5	5	5	5	5	5	5	5	5	5	5	5	5	5	5	5	5	5	5	5	5	5
10	1	ذكر	55	3	بكالوريوس (صيدلة)	2	1	2	صيدلي مالك	2	لا نقوم بتقييم الأداء المالي للصيدلية	نعم (برنامج جالكسي)	3	3	3	3	3	2	3	2	3	2	2	3	3	3	2	3	2	2	3	3	3	3	2.66667	2.75	2	3	3	2.7	2.68333
13	1	ذكر	42	2	بكالوريوس (صيدلة)	1	1	2	صيدلي مالك	3	مجهود ذاتي حسب خبرتنا ومعرفتنا	لا نستخدم أي برنامج محاسبي لمعالجة حسابات الصيدلية والحصول على تقارير مالية	2	2	3	3	3	3	3	3	5	5	2	2	2	2	2	2	2	2	2	2	2	3	3	2	2	2	2.5	2.1	2.55
14	1	ذكر	40	2	بكالوريوس (صيدلة)	1	1	1	صيدلي مفوض مالي	1	مجهود ذاتي حسب خبرتنا ومعرفتنا	نعم (برنامج سمارت)	5	4	5	4	5	4	5	4	5	4	5	4	4	4	4	3	4	3	4	3	3	5	4.5	3.75	3.5	3.5	4	3.7	4.1
15	1	ذكر	49	3	بكالوريوس (صيدلة)	2	1	2	صيدلي مالك	3	مجهود ذاتي حسب خبرتنا ومعرفتنا	نعم (برنامج سمارت)	3	4	3	4	3	4	4	4	3	4	4	3	3	4	4	4	3	3	3	4	4	4	3.58333	3.75	3	3.5	4	3.6	3.59167
16	1	ذكر	57	3	بكالوريوس (صيدلة)	1	1	3	صيدلي مالك	3	مجهود ذاتي حسب خبرتنا ومعرفتنا	لا نستخدم أي برنامج محاسبي لمعالجة حسابات الصيدلية والحصول على تقارير مالية	2	2	2	2	2	2	2	2	2	2	2	2	2	2	2	2	2	2	2	2	2	2	2	2	2	2	2	2	2
17	1	أنثى	42	2	بكالوريوس (صيدلة)	2	1	3	صيدلي مفوض مالي	3	مجهود ذاتي حسب خبرتنا ومعرفتنا	لا نستخدم أي برنامج محاسبي لمعالجة حسابات الصيدلية والحصول على تقارير مالية	2	3	5	2	2	2	2	2	5	4	5	2	4	4	3	3	2	2	2	3	2	2	3	3.5	2	2.5	2	2.7	2.85
18	1	ذكر	46	3	دراسات عليا	2	1	3	صيدلي مالك	3	مجهود ذاتي حسب خبرتنا ومعرفتنا	لا نستخدم أي برنامج محاسبي لمعالجة حسابات الصيدلية والحصول على تقارير مالية	4	4	4	4	4	4	4	4	4	4	4	4	5	5	5	2	4	4	4	4	4	5	4	4.25	4	4	4.5	4.2	4.1
19	1	ذكر	51	3	بكالوريوس (صيدلة)	2	1	2	صيدلي مالك	3	مجهود ذاتي حسب خبرتنا ومعرفتنا	نعم (برنامج جالكسي)	4	5	5	3	2	2	3	4	5	4	2	2	4	3	2	2	2	2	2	2	2	2	3.41667	2.75	2	2	2	2.3	2.85833
20	1	أنثى	30	1	بكالوريوس (صيدلة)	2	1	1	صيدلي مالك	1	محاسب متخصص	نعم (برنامج سمارت)	5	5	5	5	4	5	5	5	5	5	5	5	5	5	4	3	5	3	5	3	4	5	4.91667	4.25	4	4	4.5	4.2	4.55833
21	1	ذكر	41	2	بكالوريوس (صيدلة)	2	1	1	صيدلي مفوض مالي	3	عن طريق البرنامج نفسه	نعم ( برامج اخرى)	4	4	4	4	4	4	3	5	5	5	2	5	4	4	4	4	4	4	4	4	4	4	4.08333	4	4	4	4	4	4.04167
22	1	ذكر	50	3	بكالوريوس (صيدلة)	2	1	1	صيدلي مفوض مالي	3	مجهود ذاتي حسب خبرتنا ومعرفتنا	نعم (برنامج سمارت)	5	4	5	4	4	4	4	5	5	5	4	4	5	5	4	4	4	4	4	4	4	4	4.41667	4.5	4	4	4	4.2	4.30833
23	1	أنثى	52	3	بكالوريوس (صيدلة)	2	1	3	صيدلي مالك	3	مجهود ذاتي حسب خبرتنا ومعرفتنا	نعم (برنامج فالكون)	2	2	3	2	2	2	2	3	3	3	3	2	2	3	4	2	2	2	2	3	3	3	2.41667	2.75	2	2.5	3	2.6	2.50833
24	1	ذكر	52	3	بكالوريوس (صيدلة)	2	1	1	صيدلي مالك	3	مجهود ذاتي حسب خبرتنا ومعرفتنا	نعم (برنامج سمارت)	5	4	4	4	4	4	3	3	4	4	3	4	4	4	3	3	3	4	4	3	3	4	3.83333	3.5	3.5	3.5	3.5	3.5	3.66667
25	1	أنثى	50	3	بكالوريوس (صيدلة)	1	1	3	صيدلي مالك	3	مجهود ذاتي حسب خبرتنا ومعرفتنا	لا نستخدم أي برنامج محاسبي لمعالجة حسابات الصيدلية والحصول على تقارير مالية	5	5	5	5	5	5	5	5	5	5	5	5	5	5	5	5	5	5	5	5	5	5	5	5	5	5	5	5	5
26	1	ذكر	30	1	بكالوريوس (صيدلة)	2	1	3	صيدلي مالك	3	مجهود ذاتي حسب خبرتنا ومعرفتنا	لا نستخدم أي برنامج محاسبي لمعالجة حسابات الصيدلية والحصول على تقارير مالية	3	3	3	4	4	4	4	4	4	4	2	2	3	3	3	4	3	2	3	3	3	3	3.41667	3.25	2.5	3	3	3	3.20833
27	1	أنثى	40	2	بكالوريوس (صيدلة)	1	1	2	صيدلي مالك	1	مجهود ذاتي حسب خبرتنا ومعرفتنا	لا نستخدم أي برنامج محاسبي لمعالجة حسابات الصيدلية والحصول على تقارير مالية	2	2	2	2	2	1	1	2	5	4	5	1	5	5	5	1	5	5	5	1	5	1	2.41667	4	5	3	3	3.8	3.10833
28	1	ذكر	44	2	بكالوريوس (صيدلة)	2	1	3	صيدلي مالك	3	محاسب متخصص	لا نستخدم أي برنامج محاسبي لمعالجة حسابات الصيدلية والحصول على تقارير مالية	4	4	4	3	4	4	3	4	4	4	2	2	3	3	4	3	3	2	2	2	2	2	3.5	3.25	2.5	2	2	2.6	3.05
29	1	ذكر	54	3	بكالوريوس (صيدلة)	1	1	3	صيدلي مالك	3	مجهود ذاتي حسب خبرتنا ومعرفتنا	لا نستخدم أي برنامج محاسبي لمعالجة حسابات الصيدلية والحصول على تقارير مالية	2	1	1	1	1	1	1	1	4	3	1	1	2	2	2	1	1	1	1	1	1	2	1.5	1.75	1	1	1.5	1.4	1.45
30	1	أنثى	61	3	بكالوريوس (صيدلة)	2	1	3	صيدلي مالك	3	محاسب متخصص	نعم ( برامج اخرى)	2	2	2	2	2	1	1	2	3	1	1	1	2	2	2	2	2	2	2	2	2	2	1.66667	2	2	2	2	2	1.83333
31	1	أنثى	30	1	بكالوريوس (صيدلة)	1	1	2	صيدلي مالك	2	محاسب متخصص	نعم (برنامج سمارت)	4	4	4	4	4	4	4	3	3	3	3	3	4	4	3	3	3	3	4	4	3	4	3.58333	3.5	3	4	3.5	3.5	3.54167
32	1	أنثى	31	1	دراسات عليا	1	1	2	صيدلي مالك	1	مجهود ذاتي حسب خبرتنا ومعرفتنا	لا نستخدم أي برنامج محاسبي لمعالجة حسابات الصيدلية والحصول على تقارير مالية	4	4	4	4	4	3	4	4	4	4	4	4	5	5	4	4	4	5	4	5	4	5	3.91667	4.5	4.5	4.5	4.5	4.5	4.20833
33	1	ذكر	28	1	بكالوريوس (صيدلة)	2	1	1	صيدلي مالك	2	مجهود ذاتي حسب خبرتنا ومعرفتنا	نعم (برنامج سمارت)	3	3	4	3	3	3	3	3	3	3	2	2	5	5	4	3	2	2	3	3	3	3	2.91667	4.25	2	3	3	3.3	3.10833
34	1	ذكر	42	2	بكالوريوس (صيدلة)	3	1	2	صيدلي مالك	2	مجهود ذاتي حسب خبرتنا ومعرفتنا	لا نستخدم أي برنامج محاسبي لمعالجة حسابات الصيدلية والحصول على تقارير مالية	3	3	3	2	2	2	2	3	3	3	4	2	4	4	2	2	2	2	3	2	2	2	2.66667	3	2	2.5	2	2.5	2.58333
35	1	أنثى	30	1	بكالوريوس (صيدلة)	3	2	2	صيدلي مالك	2	Based on system.	نعم (برنامج جالكسي)	3	2	2	2	2	2	2	2	2	2	2	2	5	5	5	5	5	5	5	5	5	5	2.08333	5	5	5	5	5	3.54167
36	1	ذكر	52	3	بكالوريوس (صيدلة)	2	1	3	صيدلي مالك	3	مجهود ذاتي حسب خبرتنا ومعرفتنا	نعم ( برامج اخرى)	2	1	2	2	2	1	1	1	3	3	1	1	2	2	2	1	1	1	2	1	1	1	1.66667	1.75	1	1.5	1	1.4	1.53333
37	1	ذكر	34	1	بكالوريوس (صيدلة)	2	1	2	صيدلي مالك	3	لا نقوم بتقييم الأداء المالي للصيدلية	نعم (برنامج فالكون)	1	1	1	1	1	1	1	3	5	4	1	1	5	3	1	1	1	1	1	1	3	1	1.75	2.5	1	1	2	1.8	1.775
38	1	ذكر	43	2	دراسات عليا	1	1	1	صيدلي مفوض مالي	1	محمد	نعم (برنامج فالكون)	4	3	2	2	3	2	2	2	3	2	2	3	3	3	2	2	2	2	2	2	2	2	2.5	2.5	2	2	2	2.2	2.35
39	1	أنثى	54	3	دراسات عليا	2	1	2	صيدلي مالك	2	مجهود ذاتي حسب خبرتنا ومعرفتنا	لا نستخدم أي برنامج محاسبي لمعالجة حسابات الصيدلية والحصول على تقارير مالية	5	4	4	4	3	3	2	4	4	4	2	2	4	4	3	3	3	3	4	3	4	3	3.41667	3.5	3	3.5	3.5	3.4	3.40833
40	1	ذكر	61	3	بكالوريوس (صيدلة)	2	1	3	صيدلي مالك	3	مجهود ذاتي حسب خبرتنا ومعرفتنا	لا نستخدم أي برنامج محاسبي لمعالجة حسابات الصيدلية والحصول على تقارير مالية	4	3	5	4	3	4	3	5	3	4	4	4	5	4	5	4	4	3	4	5	5	5	3.83333	4.5	3.5	4.5	5	4.4	4.11667
41	1	أنثى	45	3	بكالوريوس (صيدلة)	2	1	2	صيدلي مالك	3	لا نقوم بتقييم الأداء المالي للصيدلية	نعم (برنامج جالكسي)	3	3	3	3	3	3	3	3	4	3	3	4	4	4	3	3	3	3	4	4	3	4	3.16667	3.5	3	4	3.5	3.5	3.33333
42	1	أنثى	33	1	بكالوريوس (صيدلة)	2	1	1	صيدلي مالك	3	مجهود ذاتي حسب خبرتنا ومعرفتنا	نعم (برنامج سمارت)	4	5	5	4	4	3	4	4	5	4	5	5	3	3	3	3	3	4	1	1	3	3	4.33333	3	3.5	1	3	2.7	3.51667
43	1	أنثى	52	3	بكالوريوس (صيدلة)	2	1	3	صيدلي مالك	3	لا نقوم بتقييم الأداء المالي للصيدلية	نعم (برنامج فالكون)	1	1	1	1	1	1	1	1	1	1	1	1	1	1	1	1	1	1	1	1	1	1	1	1	1	1	1	1	1
44	1	أنثى	25	1	دراسات عليا	1	1	2	صيدلي مالك	1	مجهود ذاتي حسب خبرتنا ومعرفتنا	لا نستخدم أي برنامج محاسبي لمعالجة حسابات الصيدلية والحصول على تقارير مالية	4	5	5	5	4	5	5	5	5	5	5	3	5	4	3	4	4	4	3	4	4	4	4.66667	4	4	3.5	4	3.9	4.28333
45	1	أنثى	25	1	بكالوريوس (صيدلة)	1	1	3	صيدلي مفوض مالي	1	مجهود ذاتي حسب خبرتنا ومعرفتنا	لا نستخدم أي برنامج محاسبي لمعالجة حسابات الصيدلية والحصول على تقارير مالية	5	4	4	3	3	4	4	3	4	4	1	1	4	4	3	3	3	3	4	3	3	3	3.33333	3.5	3	3.5	3	3.3	3.31667
46	1	أنثى	34	1	دراسات عليا	2	1	2	صيدلي مالك	2	مجهود ذاتي حسب خبرتنا ومعرفتنا	نعم (برنامج سمارت)	5	5	5	4	5	5	5	4	5	5	5	5	5	4	4	4	5	5	4	5	5	4	4.83333	4.25	5	4.5	4.5	4.5	4.66667
47	1	أنثى	24	1	بكالوريوس (صيدلة)	1	2	1	صيدلي مفوض مالي	1	محاسب متخصص	نعم ( برامج اخرى)	4	3	3	3	3	4	3	3	4	4	4	4	3	3	3	3	3	3	3	3	3	3	3.5	3	3	3	3	3	3.25
48	1	أنثى	40	2	بكالوريوس (صيدلة)	2	1	2	صيدلي مالك	2	لا نقوم بتقييم الأداء المالي للصيدلية	نعم (برنامج جالكسي)	4	4	4	4	4	4	4	4	4	4	4	4	4	4	3	4	4	3	4	3	5	5	4	3.75	3.5	3.5	5	3.9	3.95
49	1	أنثى	51	3	بكالوريوس (صيدلة)	2	1	3	صيدلي مالك	3	محاسب متخصص	نعم (برنامج سمارت)	4	4	4	4	4	4	4	4	4	5	4	4	3	3	3	3	3	3	3	4	4	4	4.08333	3	3	3.5	4	3.3	3.69167
50	1	ذكر	45	3	دراسات عليا	2	1	3	صيدلي مالك	3	مجهود ذاتي حسب خبرتنا ومعرفتنا	لا نستخدم أي برنامج محاسبي لمعالجة حسابات الصيدلية والحصول على تقارير مالية	4	4	4	5	4	4	4	4	4	4	3	2	4	4	4	3	3	4	4	3	4	4	3.83333	3.75	3.5	3.5	4	3.7	3.76667
51	1	ذكر	42	2	دراسات عليا	2	1	1	صيدلي مالك	3	لا نقوم بتقييم الأداء المالي للصيدلية	نعم (برنامج جالكسي)	3	2	2	2	2	2	2	2	4	3	4	2	4	4	2	2	2	2	2	2	2	4	2.5	3	2	2	3	2.6	2.55
52	1	ذكر	50	3	بكالوريوس (صيدلة)	2	1	3	صيدلي مالك	3	مجهود ذاتي حسب خبرتنا ومعرفتنا	لا نستخدم أي برنامج محاسبي لمعالجة حسابات الصيدلية والحصول على تقارير مالية	4	3	3	4	4	4	4	3	4	4	2	2	4	4	4	4	4	3	3	3	4	4	3.41667	4	3.5	3	4	3.7	3.55833
53	1	ذكر	35	2	بكالوريوس (صيدلة)	2	1	2	صيدلي مالك	3	مجهود ذاتي حسب خبرتنا ومعرفتنا	لا نستخدم أي برنامج محاسبي لمعالجة حسابات الصيدلية والحصول على تقارير مالية	4	3	4	4	3	4	4	4	4	4	4	4	4	4	4	3	3	3	3	3	4	3	3.83333	3.75	3	3	3.5	3.4	3.61667
54	1	ذكر	35	2	بكالوريوس (صيدلة)	2	2	3	صيدلي مالك	3	مجهود ذاتي حسب خبرتنا ومعرفتنا	نعم ( برامج اخرى)	5	5	4	3	5	5	5	4	5	5	5	2	5	5	5	3	3	4	5	2	2	4	4.41667	4.5	3.5	3.5	3	3.8	4.10833
55	1	ذكر	26	1	بكالوريوس (صيدلة)	2	1	1	صيدلي مالك	2	مجهود ذاتي حسب خبرتنا ومعرفتنا	نعم (برنامج سمارت)	3	3	3	4	3	2	3	4	3	4	3	3	3	3	4	3	3	4	2	3	3	4	3.16667	3.25	3.5	2.5	3.5	3.2	3.18333
56	1	ذكر	47	3	بكالوريوس (صيدلة)	2	1	3	صيدلي مالك	3	مجهود ذاتي حسب خبرتنا ومعرفتنا	نعم (برنامج سمارت)	2	4	5	2	2	3	2	4	5	5	5	5	5	5	4	2	2	2	2	2	2	5	3.66667	4	2	2	3.5	3.1	3.38333
57	1	ذكر	45	3	بكالوريوس (صيدلة)	2	1	3	صيدلي مالك	3	محاسب متخصص	نعم (برنامج جالكسي)	5	5	5	5	5	5	5	5	5	5	5	5	5	5	5	5	5	5	5	5	5	5	5	5	5	5	5	5	5
58	1	أنثى	58	3	بكالوريوس (صيدلة)	2	1	2	صيدلي مالك	3	مجهود ذاتي حسب خبرتنا ومعرفتنا	لا نستخدم أي برنامج محاسبي لمعالجة حسابات الصيدلية والحصول على تقارير مالية	4	4	5	4	3	3	1	1	5	1	1	1	5	5	2	1	1	1	4	1	1	3	2.75	3.25	1	2.5	2	2.4	2.575
59	1	ذكر	40	2	بكالوريوس (صيدلة)	2	1	3	صيدلي مالك	3	محاسب متخصص	لا نستخدم أي برنامج محاسبي لمعالجة حسابات الصيدلية والحصول على تقارير مالية	4	5	5	4	4	4	4	4	4	4	4	4	4	4	4	4	4	4	4	4	4	4	4.16667	4	4	4	4	4	4.08333
60	1	ذكر	26	1	دراسات عليا	1	1	1	صيدلي مالك	1	لا نقوم بتقييم الأداء المالي للصيدلية	لا نستخدم أي برنامج محاسبي لمعالجة حسابات الصيدلية والحصول على تقارير مالية	3	3	3	2	3	2	3	3	2	3	2	3	3	2	3	2	3	3	3	3	2	3	2.66667	2.5	3	3	2.5	2.7	2.68333
61	1	أنثى	57	3	بكالوريوس (صيدلة)	2	1	3	صيدلي مالك	3	مجهود ذاتي حسب خبرتنا ومعرفتنا	نعم (برنامج فالكون)	3	3	3	3	4	4	4	4	4	4	2	2	2	2	2	2	2	2	2	2	2	2	3.33333	2	2	2	2	2	2.66667
62	1	ذكر	50	3	بكالوريوس (صيدلة)	2	1	3	صيدلي مالك	3	مجهود ذاتي حسب خبرتنا ومعرفتنا	نعم (برنامج سمارت)	3	4	4	4	2	2	2	4	4	4	2	3	3	3	3	3	3	3	3	3	3	3	3.16667	3	3	3	3	3	3.08333
63	1	ذكر	44	2	بكالوريوس (صيدلة)	3	2	2	صيدلي مفوض مالي	3	مجهود ذاتي حسب خبرتنا ومعرفتنا	نعم (برنامج سمارت)	3	2	3	2	4	3	3	4	5	5	2	4	4	4	3	3	2	2	4	2	2	4	3.33333	3.5	2	3	3	3	3.16667
64	1	أنثى	53	3	بكالوريوس (صيدلة)	2	1	3	صيدلي مالك	3	مجهود ذاتي حسب خبرتنا ومعرفتنا	نعم (برنامج سمارت)	4	4	4	4	4	4	4	5	5	4	4	4	4	4	2	1	2	4	4	1	1	2	4.16667	2.75	3	2.5	1.5	2.5	3.33333
65	1	ذكر	50	3	بكالوريوس (صيدلة)	2	1	3	صيدلي مالك	3	مجهود ذاتي حسب خبرتنا ومعرفتنا	نعم (برنامج سمارت)	3	5	5	4	5	2	2	2	2	2	2	4	3	3	3	3	3	3	3	3	3	3	3.16667	3	3	3	3	3	3.08333
66	1	ذكر	60	3	بكالوريوس (صيدلة)	2	1	1	صيدلي مالك	3	مجهود ذاتي حسب خبرتنا ومعرفتنا	لا نستخدم أي برنامج محاسبي لمعالجة حسابات الصيدلية والحصول على تقارير مالية	3	3	4	3	3	3	3	4	4	4	4	2	4	3	3	3	3	3	3	4	4	4	3.33333	3.25	3	3.5	4	3.4	3.36667
67	1	ذكر	30	1	بكالوريوس (صيدلة)	2	1	1	صيدلي مالك	3	مجهود ذاتي حسب خبرتنا ومعرفتنا	نعم (برنامج سمارت)	4	4	5	5	5	4	4	4	5	5	5	4	4	4	4	3	4	5	4	4	5	4	4.5	3.75	4.5	4	4.5	4.1	4.3
68	1	أنثى	45	3	بكالوريوس (صيدلة)	2	1	3	صيدلي مالك	3	لا نقوم بتقييم الأداء المالي للصيدلية	لا نستخدم أي برنامج محاسبي لمعالجة حسابات الصيدلية والحصول على تقارير مالية	2	2	4	2	2	2	2	2	2	2	2	2	2	2	2	2	2	2	2	2	2	2	2.16667	2	2	2	2	2	2.08333
69	1	أنثى	54	3	بكالوريوس (صيدلة)	2	1	3	صيدلي مالك	3	محاسب متخصص	نعم (برنامج دروزة)	3	5	5	5	5	3	3	5	5	5	4	5	4	4	4	4	4	4	4	4	4	4	4.41667	4	4	4	4	4	4.20833
70	1	ذكر	54	3	بكالوريوس (صيدلة)	2	1	3	صيدلي مالك	3	مجهود ذاتي حسب خبرتنا ومعرفتنا	نعم (برنامج جالكسي)	3	2	2	3	2	2	3	4	4	4	2	4	4	4	4	5	4	4	5	5	4	4	2.91667	4.25	4	5	4	4.3	3.60833
71	1	ذكر	57	3	بكالوريوس (صيدلة)	2	1	2	صيدلي مالك	3	مجهود ذاتي حسب خبرتنا ومعرفتنا	نعم (برنامج جالكسي)	4	5	5	4	4	4	4	4	5	4	4	4	4	4	4	3	3	3	3	3	3	4	4.25	3.75	3	3	3.5	3.4	3.825
72	1	ذكر	55	3	بكالوريوس (صيدلة)	2	1	3	صيدلي مالك	3	محاسب متخصص	نعم (برنامج سمارت)	4	5	5	4	5	4	4	4	4	4	4	5	3	3	3	3	3	3	3	3	3	3	4.33333	3	3	3	3	3	3.66667
73	1	أنثى	53	3	بكالوريوس (صيدلة)	2	1	3	صيدلي مالك	3	مجهود ذاتي حسب خبرتنا ومعرفتنا	نعم (برنامج سمارت)	2	5	2	2	5	2	2	2	5	5	5	4	4	3	2	2	3	3	5	4	4	4	3.41667	2.75	3	4.5	4	3.4	3.40833
74	1	أنثى	25	1	بكالوريوس (صيدلة)	1	1	3	صيدلي مفوض مالي	1	مجهود ذاتي حسب خبرتنا ومعرفتنا	لا نستخدم أي برنامج محاسبي لمعالجة حسابات الصيدلية والحصول على تقارير مالية	5	5	5	3	3	3	3	3	3	3	3	3	5	5	5	5	5	5	3	3	3	3	3.5	5	5	3	3	4.2	3.85
75	1	ذكر	40	2	بكالوريوس (صيدلة)	2	1	2	صيدلي مالك	3	مجهود ذاتي حسب خبرتنا ومعرفتنا	نعم (برنامج سمارت)	3	5	5	5	5	4	4	4	4	4	5	4	5	5	5	5	5	5	5	5	5	5	4.33333	5	5	5	5	5	4.66667
76	1	ذكر	37	2	دراسات عليا	2	1	3	صيدلي مالك	3	مجهود ذاتي حسب خبرتنا ومعرفتنا	نعم (برنامج جالكسي)	2	2	2	2	2	2	2	2	2	2	2	3	4	3	4	3	3	3	4	4	4	4	2.08333	3.5	3	4	4	3.6	2.84167
77	1	ذكر	25	1	بكالوريوس (صيدلة)	2	2	3	صيدلي مفوض مالي	1	شركة مالية محاسبية	نعم (برنامج سمارت)	5	4	4	4	4	4	4	5	5	5	5	5	5	5	3	2	2	2	4	2	3	4	4.5	3.75	2	3	3.5	3.2	3.85
78	1	ذكر	34	1	بكالوريوس (دكتور صيدلة)	2	1	2	صيدلي مالك	3	لا نقوم بتقييم الأداء المالي للصيدلية	نعم (برنامج سمارت)	3	3	3	3	3	3	2	2	2	2	2	2	3	3	2	2	2	3	3	3	3	3	2.5	2.5	2.5	3	3	2.7	2.6
79	1	أنثى	44	2	بكالوريوس (صيدلة)	2	1	2	صيدلي مالك	3	لا نقوم بتقييم الأداء المالي للصيدلية	نعم (برنامج سمارت)	3	1	1	1	1	1	1	1	2	3	1	1	1	1	1	1	1	1	1	1	1	1	1.41667	1	1	1	1	1	1.20833
80	1	ذكر	46	3	دراسات عليا	2	2	3	صيدلي مفوض مالي	3	محاسب متخصص	نعم (برنامج سمارت)	3	5	4	3	5	3	3	4	5	5	4	4	4	3	2	3	3	3	3	3	3	3	4	3	3	3	3	3	3.5
81	1	أنثى	28	1	بكالوريوس (صيدلة)	2	1	1	صيدلي مالك	2	مجهود ذاتي حسب خبرتنا ومعرفتنا	لا نستخدم أي برنامج محاسبي لمعالجة حسابات الصيدلية والحصول على تقارير مالية	3	4	4	4	4	4	4	4	4	4	4	4	4	4	4	4	3	4	4	4	4	4	3.91667	4	3.5	4	4	3.9	3.90833
82	1	ذكر	48	3	بكالوريوس (صيدلة)	2	1	3	صيدلي مالك	3	مجهود ذاتي حسب خبرتنا ومعرفتنا	نعم (برنامج سمارت)	2	2	2	2	2	2	2	2	5	4	4	4	4	4	1	1	1	1	2	1	1	3	2.75	2.5	1	1.5	2	1.9	2.325
83	1	ذكر	42	2	بكالوريوس (صيدلة)	1	1	1	صيدلي مالك	2	مجهود ذاتي حسب خبرتنا ومعرفتنا	نعم (برنامج سمارت)	4	3	4	4	4	3	4	4	4	4	5	4	5	4	5	2	3	3	4	2	4	3	3.91667	4	3	3	3.5	3.5	3.70833
84	1	ذكر	28	1	دراسات عليا	2	1	1	صيدلي مالك	1	مجهود ذاتي حسب خبرتنا ومعرفتنا	نعم (برنامج سمارت)	5	3	4	4	3	3	3	5	5	5	1	1	5	5	4	4	3	2	5	5	4	5	3.5	4.5	2.5	5	4.5	4.2	3.85
85	1	ذكر	48	3	دراسات عليا	2	2	3	صيدلي مالك	3	شركة مالية محاسبية	نعم (برنامج سمارت)	5	5	5	5	5	5	4	5	4	4	2	5	5	5	5	5	1	1	2	2	4	5	4.5	5	1	2	4.5	3.5	4
86	1	ذكر	42	2	بكالوريوس (صيدلة)	2	1	1	صيدلي مالك	1	مجهود ذاتي حسب خبرتنا ومعرفتنا	نعم (برنامج دواتيك)	4	5	5	4	5	4	4	4	5	5	3	3	4	4	4	4	3	3	3	3	3	3	4.25	4	3	3	3	3.4	3.825
87	1	ذكر	60	3	بكالوريوس (صيدلة)	2	2	2	صيدلي مفوض مالي	3	مجهود ذاتي حسب خبرتنا ومعرفتنا	نعم (برنامج سمارت)	2	5	2	2	2	2	2	2	4	2	2	2	3	3	2	3	2	3	3	3	3	3	2.41667	2.75	2.5	3	3	2.8	2.60833
88	1	ذكر	42	2	بكالوريوس (صيدلة)	2	1	2	صيدلي مالك	2	مجهود ذاتي حسب خبرتنا ومعرفتنا	نعم (برنامج سمارت)	5	5	5	5	5	5	5	5	5	4	3	4	5	5	5	5	5	5	5	5	5	5	4.66667	5	5	5	5	5	4.83333
89	1	أنثى	48	3	بكالوريوس (صيدلة)	2	1	1	صيدلي مفوض مالي	1	مجهود ذاتي حسب خبرتنا ومعرفتنا	لا نستخدم أي برنامج محاسبي لمعالجة حسابات الصيدلية والحصول على تقارير مالية	3	2	2	2	2	2	2	2	2	2	2	2	2	2	2	2	2	2	2	2	2	2	2.08333	2	2	2	2	2	2.04167
90	1	ذكر	60	3	بكالوريوس (صيدلة)	1	1	1	صيدلي مالك	1	مجهود ذاتي حسب خبرتنا ومعرفتنا	لا نستخدم أي برنامج محاسبي لمعالجة حسابات الصيدلية والحصول على تقارير مالية	3	2	2	2	2	2	3	2	3	3	2	2	3	3	2	2	2	2	2	1	1	1	2.33333	2.5	2	1.5	1	1.9	2.11667
91	1	ذكر	46	3	بكالوريوس (صيدلة)	2	1	3	صيدلي مالك	3	مجهود ذاتي حسب خبرتنا ومعرفتنا	لا نستخدم أي برنامج محاسبي لمعالجة حسابات الصيدلية والحصول على تقارير مالية	4	5	4	3	5	5	5	5	5	5	5	4	4	4	4	4	4	4	4	4	4	4	4.58333	4	4	4	4	4	4.29167
92	1	أنثى	58	3	بكالوريوس (صيدلة)	2	1	3	صيدلي مالك	3	مجهود ذاتي حسب خبرتنا ومعرفتنا	نعم (برنامج سمارت)	3	4	3	3	3	3	3	4	4	4	4	4	5	5	5	3	3	3	3	3	3	3	3.5	4.5	3	3	3	3.6	3.55
93	1	أنثى	30	1	بكالوريوس (صيدلة)	1	1	1	صيدلي مالك	2	مجهود ذاتي حسب خبرتنا ومعرفتنا	نعم (برنامج سمارت)	2	2	3	3	3	3	4	3	4	4	1	1	3	4	2	3	2	2	2	2	2	2	2.75	3	2	2	2	2.4	2.575
94	1	أنثى	31	1	دراسات عليا	1	1	1	صيدلي مالك	1	مجهود ذاتي حسب خبرتنا ومعرفتنا	لا نستخدم أي برنامج محاسبي لمعالجة حسابات الصيدلية والحصول على تقارير مالية	5	5	5	5	5	5	5	5	5	5	5	5	5	5	5	5	5	5	5	5	5	5	5	5	5	5	5	5	5
95	1	ذكر	42	2	بكالوريوس (صيدلة)	1	1	1	صيدلي مالك	2	مجهود ذاتي حسب خبرتنا ومعرفتنا	نعم (برنامج سمارت)	3	2	3	2	3	4	3	4	4	4	2	2	4	4	4	2	3	3	4	3	3	4	3	3.5	3	3.5	3.5	3.4	3.2
96	1	ذكر	52	3	بكالوريوس (صيدلة)	1	1	3	صيدلي مالك	3	مجهود ذاتي حسب خبرتنا ومعرفتنا	لا نستخدم أي برنامج محاسبي لمعالجة حسابات الصيدلية والحصول على تقارير مالية	5	4	4	4	4	2	3	4	4	4	4	4	5	4	4	4	4	4	4	4	4	4	3.83333	4.25	4	4	4	4.1	3.96667
97	1	ذكر	36	2	دراسات عليا	3	1	2	صيدلي مالك	3	مجهود ذاتي حسب خبرتنا ومعرفتنا	نعم (برنامج سمارت)	2	2	2	2	2	2	2	2	2	2	5	5	2	3	2	2	2	2	2	2	2	3	2.5	2.25	2	2	2.5	2.2	2.35
98	1	أنثى	27	1	بكالوريوس (صيدلة)	2	1	1	صيدلي مالك	1	مجهود ذاتي حسب خبرتنا ومعرفتنا	نعم (برنامج سمارت)	5	4	4	4	4	4	4	5	5	4	4	4	2	2	2	4	3	3	3	5	5	5	4.25	2.5	3	4	5	3.4	3.825
99	1	أنثى	45	3	بكالوريوس (دكتور صيدلة)	1	1	3	صيدلي مالك	3	شركة مالية محاسبية	نعم (برنامج سمارت)	4	4	4	4	4	4	4	4	4	4	4	4	4	4	4	4	4	4	4	4	4	4	4	4	4	4	4	4	4
100	1	ذكر	27	1	بكالوريوس (صيدلة)	1	1	2	صيدلي مالك	2	مجهود ذاتي حسب خبرتنا ومعرفتنا	لا نستخدم أي برنامج محاسبي لمعالجة حسابات الصيدلية والحصول على تقارير مالية	3	3	4	4	4	4	4	4	5	5	2	2	4	4	4	4	4	3	3	3	3	3	3.66667	4	3.5	3	3	3.5	3.58333
101	1	ذكر	49	3	دراسات عليا	2	1	3	صيدلي مالك	2	محاسب متخصص	نعم ( برامج اخرى)	3	3	3	2	2	3	3	3	3	3	3	3	4	2	2	2	2	2	2	2	2	2	2.83333	2.5	2	2	2	2.2	2.51667
102	1	ذكر	47	3	بكالوريوس (صيدلة)	3	1	3	صيدلي مالك	3	مجهود ذاتي حسب خبرتنا ومعرفتنا	نعم (برنامج سمارت)	3	4	4	4	4	4	4	4	4	4	4	4	4	4	4	4	4	4	4	4	4	4	3.91667	4	4	4	4	4	3.95833
103	1	ذكر	54	3	بكالوريوس (صيدلة)	2	1	3	صيدلي مفوض مالي	3	محاسب متخصص	نعم (برنامج سمارت)	5	5	5	4	5	3	2	5	5	2	5	5	5	5	2	2	2	2	2	2	2	2	4.25	3.5	2	2	2	2.6	3.425
104	1	ذكر	54	3	بكالوريوس (صيدلة)	2	1	1	صيدلي مالك	3	مجهود ذاتي حسب خبرتنا ومعرفتنا	نعم (برنامج سمارت)	3	2	5	5	3	3	2	2	5	5	2	4	5	4	2	1	2	4	4	4	1	5	3.41667	3	3	4	3	3.2	3.30833
105	1	أنثى	27	1	بكالوريوس (صيدلة)	1	1	1	صيدلي مفوض مالي	1	مجهود ذاتي حسب خبرتنا ومعرفتنا	لا نستخدم أي برنامج محاسبي لمعالجة حسابات الصيدلية والحصول على تقارير مالية	4	4	4	4	5	4	4	4	4	4	3	3	4	5	4	4	4	4	4	4	4	4	3.91667	4.25	4	4	4	4.1	4.00833
106	1	ذكر	23	1	بكالوريوس (صيدلة)	2	1	1	صيدلي مالك	1	مجهود ذاتي حسب خبرتنا ومعرفتنا	نعم (برنامج دواتيك)	3	3	3	5	5	5	4	1	5	4	1	1	4	4	4	4	4	4	5	5	5	5	3.33333	4	4	5	5	4.4	3.86667
107	1	أنثى	62	3	بكالوريوس (صيدلة)	2	1	3	صيدلي مالك	3	محاسب متخصص	نعم ( برامج اخرى)	4	4	5	3	3	3	3	3	4	4	2	2	3	3	2	2	2	2	2	2	2	2	3.33333	2.5	2	2	2	2.2	2.76667
109	1	أنثى	31	1	بكالوريوس (دكتور صيدلة)	3	1	1	صيدلي مالك	1	محاسب متخصص	نعم (برنامج دواتيك)	2	4	4	4	4	4	4	4	5	4	5	2	1	1	1	1	1	1	5	3	3	3	3.83333	1	1	4	3	2	2.91667
110	1	ذكر	33	1	بكالوريوس (صيدلة)	2	1	1	صيدلي مالك	2	مجهود ذاتي حسب خبرتنا ومعرفتنا	نعم (برنامج سمارت)	5	5	4	4	4	4	4	5	5	5	1	5	5	3	4	4	4	4	4	4	4	5	4.25	4	4	4	4.5	4.1	4.175
111	1	أنثى	31	1	دراسات عليا	1	1	1	صيدلي مالك	2	مجهود ذاتي حسب خبرتنا ومعرفتنا	نعم (برنامج سمارت)	3	3	3	2	2	4	4	4	5	5	4	5	4	4	4	4	4	2	4	4	4	4	3.66667	4	3	4	4	3.8	3.73333
112	1	أنثى	38	2	بكالوريوس (صيدلة)	2	1	1	صيدلي مفوض مالي	3	مجهود ذاتي حسب خبرتنا ومعرفتنا	نعم (برنامج سمارت)	4	4	4	4	4	4	4	4	4	4	3	4	4	2	3	2	2	3	4	2	3	4	3.91667	2.75	2.5	3	3.5	2.9	3.40833
113	1	ذكر	42	2	بكالوريوس (صيدلة)	3	1	2	صيدلي مالك	2	مجهود ذاتي حسب خبرتنا ومعرفتنا	لا نستخدم أي برنامج محاسبي لمعالجة حسابات الصيدلية والحصول على تقارير مالية	4	1	1	3	1	3	3	3	3	4	5	2	4	4	1	1	1	1	1	1	1	1	2.75	2.5	1	1	1	1.6	2.175
114	1	أنثى	50	3	بكالوريوس (صيدلة)	2	1	3	صيدلي مالك	3	محاسب متخصص	نعم (برنامج جالكسي)	4	5	4	3	4	3	3	5	5	5	4	5	4	4	4	4	4	4	4	4	4	5	4.16667	4	4	4	4.5	4.1	4.13333
115	1	أنثى	40	2	بكالوريوس (صيدلة)	2	1	1	صيدلي مالك	1	هناك محاسب نهاية كل شهر	نعم (برنامج فالكون)	5	4	4	4	4	4	4	4	4	4	4	4	5	5	5	5	5	5	5	5	4	4	4.08333	5	5	5	4	4.8	4.44167
116	1	ذكر	72	3	بكالوريوس (صيدلة)	2	1	3	صيدلي مالك	3	شركة مالية محاسبية	نعم ( برامج اخرى)	5	5	5	5	4	4	4	5	5	4	4	3	5	5	4	3	3	3	4	5	5	4	4.41667	4.25	3	4.5	4.5	4.1	4.25833
117	1	أنثى	32	1	دراسات عليا	2	2	1	صيدلي مالك	2	مدير مالي	نعم (برنامج دواتيك)	4	5	5	3	4	5	5	5	5	5	5	5	5	3	4	4	4	4	4	4	4	4	4.66667	4	4	4	4	4	4.33333
118	1	ذكر	42	2	دراسات عليا	2	1	3	صيدلي مالك	3	مجهود ذاتي حسب خبرتنا ومعرفتنا	نعم (برنامج جالكسي)	4	2	3	4	3	4	5	4	5	4	3	4	4	3	5	5	5	4	3	4	3	4	3.75	4.25	4.5	3.5	3.5	4	3.875
119	1	ذكر	34	1	بكالوريوس (صيدلة)	3	1	1	صيدلي مفوض مالي	1	محاسب متخصص	نعم (برنامج دواتيك)	3	3	3	3	3	3	3	3	3	3	3	3	4	3	5	3	3	5	4	4	2	3	3	3.75	4	4	2.5	3.6	3.3
120	1	ذكر	25	1	بكالوريوس (صيدلة)	1	1	2	صيدلي مالك	2	مجهود ذاتي حسب خبرتنا ومعرفتنا	لا نستخدم أي برنامج محاسبي لمعالجة حسابات الصيدلية والحصول على تقارير مالية	3	4	4	5	5	4	4	3	3	4	4	4	5	5	4	4	3	3	4	5	4	5	3.91667	4.5	3	4.5	4.5	4.2	4.05833
121	1	ذكر	36	2	بكالوريوس (صيدلة)	3	1	3	صيدلي مالك	2	محاسب متخصص	نعم (برنامج سمارت)	4	2	3	5	4	4	3	3	5	5	3	4	5	3	2	2	2	2	2	2	2	4	3.75	3	2	2	3	2.6	3.175
122	1	أنثى	34	1	دراسات عليا	2	1	2	صيدلي مالك	2	مجهود ذاتي حسب خبرتنا ومعرفتنا	نعم (برنامج سمارت)	5	5	4	4	4	4	4	5	5	5	5	5	4	4	4	4	5	5	5	5	5	5	4.58333	4	5	5	5	4.6	4.59167
123	1	ذكر	66	3	بكالوريوس (صيدلة)	2	1	3	صيدلي مالك	3	لا نقوم بتقييم الأداء المالي للصيدلية	نعم (برنامج فالكون)	3	3	3	3	3	3	3	3	3	3	3	3	3	3	3	3	3	3	3	3	3	3	3	3	3	3	3	3	3
124	1	أنثى	27	1	بكالوريوس (دكتور صيدلة)	1	1	1	صيدلي مفوض مالي	1	مجهود ذاتي حسب خبرتنا ومعرفتنا	لا نستخدم أي برنامج محاسبي لمعالجة حسابات الصيدلية والحصول على تقارير مالية	2	2	2	2	2	2	2	2	2	2	2	2	3	3	3	3	3	3	3	3	3	3	2	3	3	3	3	3	2.5
125	1	ذكر	49	3	بكالوريوس (صيدلة)	2	1	2	صيدلي مالك	3	مجهود ذاتي حسب خبرتنا ومعرفتنا	نعم (برنامج جالكسي)	3	2	3	4	4	3	3	5	5	4	5	4	4	3	2	1	1	1	3	1	3	4	3.75	2.5	1	2	3.5	2.3	3.025
126	1	أنثى	33	1	بكالوريوس (صيدلة)	2	1	2	صيدلي مالك	2	لا نقوم بتقييم الأداء المالي للصيدلية	لا نستخدم أي برنامج محاسبي لمعالجة حسابات الصيدلية والحصول على تقارير مالية	3	3	3	4	1	1	1	4	4	3	2	2	4	2	1	1	1	1	1	1	1	1	2.58333	2	1	1	1	1.4	1.99167
127	1	ذكر	55	3	بكالوريوس (صيدلة)	2	1	2	صيدلي مالك	3	مجهود ذاتي حسب خبرتنا ومعرفتنا	نعم (برنامج سمارت)	4	4	4	4	4	4	4	4	5	4	3	3	5	5	5	5	5	5	5	5	5	5	3.91667	5	5	5	5	5	4.45833
128	1	أنثى	50	3	بكالوريوس (صيدلة)	2	1	2	صيدلي مالك	3	مجهود ذاتي حسب خبرتنا ومعرفتنا	نعم (برنامج فالكون)	3	3	3	3	3	3	3	3	3	3	3	3	3	3	3	3	3	3	3	3	3	3	3	3	3	3	3	3	3
129	1	ذكر	38	2	بكالوريوس (صيدلة)	2	1	3	صيدلي مفوض مالي	3	مجهود ذاتي حسب خبرتنا ومعرفتنا	نعم (برنامج سمارت)	3	4	4	3	4	5	3	5	5	5	5	3	5	4	2	2	2	3	4	2	2	4	4.08333	3.25	2.5	3	3	3	3.54167
130	1	ذكر	43	2	بكالوريوس (صيدلة)	2	1	3	صيدلي مالك	2	محاسب متخصص	نعم (برنامج فالكون)	3	2	3	3	4	4	3	3	5	5	2	2	3	3	3	4	2	2	3	2	2	2	3.25	3.25	2	2.5	2	2.6	2.925
131	1	أنثى	34	1	بكالوريوس (دكتور صيدلة)	1	1	1	صيدلي مالك	3	مجهود ذاتي حسب خبرتنا ومعرفتنا	نعم ( برامج اخرى)	2	2	2	2	2	2	2	2	2	2	2	2	2	2	2	2	2	2	2	2	2	2	2	2	2	2	2	2	2
132	1	ذكر	48	3	بكالوريوس (صيدلة)	1	1	2	صيدلي مالك	3	لا نقوم بتقييم الأداء المالي للصيدلية	لا نستخدم أي برنامج محاسبي لمعالجة حسابات الصيدلية والحصول على تقارير مالية	2	1	1	1	1	1	1	1	1	4	1	1	1	1	1	1	1	1	4	4	1	1	1.33333	1	1	4	1	1.6	1.46667
133	1	أنثى	42	2	بكالوريوس (صيدلة)	1	1	2	صيدلي مفوض مالي	2	مجهود ذاتي حسب خبرتنا ومعرفتنا	نعم (برنامج سمارت)	5	5	5	5	5	5	5	5	5	5	4	4	4	4	4	4	4	4	4	4	4	4	4.83333	4	4	4	4	4	4.41667
134	1	أنثى	32	1	بكالوريوس (صيدلة)	2	1	2	صيدلي مالك	3	مجهود ذاتي حسب خبرتنا ومعرفتنا	نعم (برنامج فالكون)	5	5	5	5	5	5	5	5	5	5	4	4	5	5	5	5	5	5	5	5	5	5	4.83333	5	5	5	5	5	4.91667
135	1	ذكر	47	3	بكالوريوس (صيدلة)	3	1	3	صيدلي مالك	3	مجهود ذاتي حسب خبرتنا ومعرفتنا	نعم (برنامج سمارت)	3	3	3	3	3	3	3	3	4	4	3	3	3	3	3	3	3	3	3	3	3	3	3.16667	3	3	3	3	3	3.08333
136	1	أنثى	48	3	بكالوريوس (صيدلة)	1	1	3	صيدلي مالك	3	مجهود ذاتي حسب خبرتنا ومعرفتنا	نعم (برنامج سمارت)	3	3	3	3	3	3	3	3	4	3	3	3	3	3	3	3	3	3	4	4	3	4	3.08333	3	3	4	3.5	3.3	3.19167
137	1	ذكر	50	3	بكالوريوس (صيدلة)	2	1	3	صيدلي مالك	3	محاسب متخصص	نعم (برنامج سمارت)	3	4	4	3	4	3	3	3	5	3	4	4	4	3	3	2	2	2	3	4	3	3	3.58333	3	2	3.5	3	2.9	3.24167
138	1	ذكر	43	2	بكالوريوس (صيدلة)	1	1	2	صيدلي مالك	3	مجهود ذاتي حسب خبرتنا ومعرفتنا	لا نستخدم أي برنامج محاسبي لمعالجة حسابات الصيدلية والحصول على تقارير مالية	2	1	1	1	1	1	1	1	5	3	1	1	1	1	1	1	1	1	3	1	1	1	1.58333	1	1	2	1	1.2	1.39167
139	1	أنثى	45	3	بكالوريوس (صيدلة)	2	1	2	صيدلي مالك	3	لا نقوم بتقييم الأداء المالي للصيدلية	نعم (برنامج جالكسي)	4	4	4	4	4	4	4	4	4	4	2	4	4	3	3	3	3	3	3	3	3	3	3.83333	3.25	3	3	3	3.1	3.46667
140	1	ذكر	44	2	بكالوريوس (صيدلة)	2	1	3	صيدلي مالك	3	محاسب متخصص	لا نستخدم أي برنامج محاسبي لمعالجة حسابات الصيدلية والحصول على تقارير مالية	3	3	3	3	2	2	2	2	2	2	2	2	3	3	3	3	3	3	3	3	3	3	2.33333	3	3	3	3	3	2.66667
141	1	ذكر	40	2	بكالوريوس (صيدلة)	1	1	3	صيدلي مفوض مالي	3	لا نقوم بتقييم الأداء المالي للصيدلية	نعم ( برامج اخرى)	3	3	1	5	1	1	1	1	5	1	1	1	1	1	1	1	1	1	1	1	1	1	2	1	1	1	1	1	1.5
142	1	أنثى	45	3	بكالوريوس (صيدلة)	2	1	3	صيدلي مالك	3	مجهود ذاتي حسب خبرتنا ومعرفتنا	نعم (برنامج سمارت)	4	1	5	5	2	1	1	1	1	1	1	2	3	3	3	3	4	4	4	3	4	3	2.08333	3	4	3.5	3.5	3.4	2.74167
143	1	أنثى	42	2	بكالوريوس (صيدلة)	2	1	3	صيدلي مالك	2	مجهود ذاتي حسب خبرتنا ومعرفتنا	نعم (برنامج جالكسي)	4	5	5	5	5	4	5	5	5	5	5	5	4	4	4	2	2	2	5	5	2	2	4.83333	3.5	2	5	2	3.2	4.01667
144	1	ذكر	35	2	بكالوريوس (صيدلة)	2	1	3	صيدلي مفوض مالي	3	مجهود ذاتي حسب خبرتنا ومعرفتنا	نعم (برنامج جالكسي)	5	5	5	3	2	2	5	5	5	5	5	1	5	5	5	5	5	5	2	2	5	5	4	5	5	2	5	4.4	4.2
145	1	أنثى	32	1	دراسات عليا	1	1	1	صيدلي مالك	1	مجهود ذاتي حسب خبرتنا ومعرفتنا	نعم (برنامج سمارت)	3	1	1	1	1	1	1	1	3	4	4	4	3	2	2	2	2	2	2	1	1	1	2.08333	2.25	2	1.5	1	1.8	1.94167
146	1	ذكر	25	1	بكالوريوس (صيدلة)	2	1	1	صيدلي مالك	1	محاسب متخصص	نعم (برنامج سمارت)	4	4	4	4	4	4	4	4	4	4	4	4	4	4	4	4	4	4	4	4	4	4	4	4	4	4	4	4	4
147	1	أنثى	46	3	بكالوريوس (صيدلة)	2	1	3	صيدلي مالك	3	مجهود ذاتي حسب خبرتنا ومعرفتنا	نعم (برنامج فالكون)	5	3	4	4	3	2	2	3	4	4	1	1	3	4	4	1	3	3	1	2	4	4	3	3	3	1.5	4	2.9	2.95
148	1	أنثى	23	1	بكالوريوس (صيدلة)	2	1	1	صيدلي مفوض مالي	1	مجهود ذاتي حسب خبرتنا ومعرفتنا	لا نستخدم أي برنامج محاسبي لمعالجة حسابات الصيدلية والحصول على تقارير مالية	4	4	4	4	4	4	4	4	5	5	5	5	5	5	5	5	5	5	5	5	5	5	4.33333	5	5	5	5	5	4.66667
149	1	أنثى	30	1	بكالوريوس (صيدلة)	2	1	3	صيدلي مفوض مالي	2	محاسب متخصص	نعم (برنامج سمارت)	4	4	4	4	4	4	4	4	4	3	3	3	4	4	4	4	4	4	4	4	4	4	3.75	4	4	4	4	4	3.875
150	1	أنثى	30	1	بكالوريوس (دكتور صيدلة)	1	1	1	صيدلي مالك	1	شركة مالية محاسبية	نعم (برنامج سمارت)	4	4	4	4	3	4	3	4	4	4	4	4	4	4	4	4	3	3	4	3	3	3	3.83333	4	3	3.5	3	3.5	3.66667
151	1	أنثى	34	1	بكالوريوس (صيدلة)	3	2	3	صيدلي مفوض مالي	2	مجهود ذاتي حسب خبرتنا ومعرفتنا	نعم (برنامج سمارت)	3	4	3	4	3	3	4	4	5	5	3	3	4	4	4	4	4	4	4	4	4	4	3.66667	4	4	4	4	4	3.83333
152	1	أنثى	28	1	بكالوريوس (صيدلة)	1	1	2	صيدلي مفوض مالي	2	مجهود ذاتي حسب خبرتنا ومعرفتنا	لا نستخدم أي برنامج محاسبي لمعالجة حسابات الصيدلية والحصول على تقارير مالية	3	4	5	5	4	3	2	1	4	5	4	2	3	3	3	3	3	3	3	3	3	3	3.5	3	3	3	3	3	3.25
153	1	ذكر	59	3	بكالوريوس (صيدلة)	3	1	3	صيدلي مالك	3	لا نقوم بتقييم الأداء المالي للصيدلية	لا نستخدم أي برنامج محاسبي لمعالجة حسابات الصيدلية والحصول على تقارير مالية	2	2	2	2	2	2	2	2	2	2	2	2	3	2	2	2	2	2	2	2	2	2	2	2.25	2	2	2	2.1	2.05
154	1	ذكر	48	3	بكالوريوس (صيدلة)	2	1	2	صيدلي مفوض مالي	3	مجهود ذاتي حسب خبرتنا ومعرفتنا	نعم (برنامج سمارت)	4	5	5	5	5	4	5	5	5	5	5	5	4	4	4	4	4	4	4	4	4	4	4.83333	4	4	4	4	4	4.41667
155	1	ذكر	48	3	بكالوريوس (صيدلة)	2	2	3	صيدلي مفوض مالي	3	مجهود ذاتي حسب خبرتنا ومعرفتنا	نعم (برنامج سمارت)	3	3	3	3	3	3	3	3	3	3	1	1	3	3	3	2	2	2	2	2	2	3	2.66667	2.75	2	2	2.5	2.4	2.53333
156	1	أنثى	22	1	بكالوريوس (صيدلة)	2	2	3	صيدلي مفوض مالي	1	محاسب متخصص	نعم (برنامج جالكسي)	5	5	5	5	5	5	5	5	5	5	5	5	5	4	4	3	4	4	3	4	3	4	5	4	4	3.5	3.5	3.8	4.4
157	1	أنثى	30	1	بكالوريوس (دكتور صيدلة)	1	1	3	صيدلي مالك	2	مجهود ذاتي حسب خبرتنا ومعرفتنا	لا نستخدم أي برنامج محاسبي لمعالجة حسابات الصيدلية والحصول على تقارير مالية	3	3	3	2	2	2	2	2	2	2	1	1	2	2	2	2	2	2	2	2	2	2	2.08333	2	2	2	2	2	2.04167
158	1	أنثى	25	1	بكالوريوس (صيدلة)	2	1	1	صيدلي مالك	1	محاسب متخصص	نعم ( برامج اخرى)	3	4	4	4	3	3	5	4	4	5	4	4	4	4	5	4	4	5	4	4	5	4	3.91667	4.25	4.5	4	4.5	4.3	4.10833
159	1	أنثى	29	1	دراسات عليا	2	2	2	صيدلي مفوض مالي	1	مجهود ذاتي حسب خبرتنا ومعرفتنا	نعم (برنامج سمارت)	4	5	5	5	5	5	5	5	5	5	5	5	4	4	4	4	4	4	4	4	4	4	4.91667	4	4	4	4	4	4.45833
160	1	أنثى	23	1	بكالوريوس (دكتور صيدلة)	2	2	1	صيدلي مفوض مالي	1	محاسب متخصص	نعم (برنامج سمارت)	4	3	5	5	5	4	4	5	4	5	5	5	3	4	5	3	5	3	5	3	3	5	4.5	3.75	4	4	4	3.9	4.2
161	1	أنثى	50	3	بكالوريوس (صيدلة)	2	1	1	صيدلي مالك	2	نعتمد على صافي الأرباح النهائية فقط	نعم (برنامج سمارت)	2	2	2	2	2	2	2	2	2	2	2	2	5	5	1	1	1	1	1	1	1	1	2	3	1	1	1	1.8	1.9
162	1	أنثى	23	1	بكالوريوس (صيدلة)	2	1	1	صيدلي مالك	1	مجهود ذاتي حسب خبرتنا ومعرفتنا	نعم ( برامج اخرى)	5	5	5	5	5	5	5	5	5	5	5	5	5	5	5	5	5	4	5	5	5	4	5	5	4.5	5	4.5	4.8	4.9
163	1	أنثى	45	3	بكالوريوس (صيدلة)	1	1	3	صيدلي مالك	3	مجهود ذاتي حسب خبرتنا ومعرفتنا	نعم (برنامج جالكسي)	2	2	3	2	3	2	2	3	5	4	2	2	3	4	3	3	2	2	3	3	2	3	2.66667	3.25	2	3	2.5	2.8	2.73333
164	1	أنثى	47	3	بكالوريوس (صيدلة)	2	1	2	صيدلي مالك	3	محاسب متخصص	نعم (برنامج جالكسي)	4	4	4	4	4	4	4	4	4	3	4	4	4	4	4	4	4	4	4	4	4	4	3.91667	4	4	4	4	4	3.95833
165	1	ذكر	31	1	بكالوريوس (دكتور صيدلة)	2	1	1	صيدلي مالك	2	شركة مالية محاسبية	نعم ( برامج اخرى)	5	5	5	5	5	5	5	5	5	5	5	5	4	4	4	4	2	2	4	4	4	4	5	4	2	4	4	3.6	4.3
166	1	أنثى	44	2	بكالوريوس (صيدلة)	2	1	2	صيدلي مالك	2	مجهود ذاتي حسب خبرتنا ومعرفتنا	نعم (برنامج سمارت)	5	5	5	5	5	5	5	5	5	5	5	5	5	5	5	5	5	5	5	5	5	5	5	5	5	5	5	5	5
167	1	أنثى	23	1	بكالوريوس (صيدلة)	2	1	1	صيدلي مفوض مالي	1	مجهود ذاتي حسب خبرتنا ومعرفتنا	نعم (برنامج سمارت)	5	4	4	5	5	4	5	4	4	4	4	4	4	5	4	4	4	4	5	5	5	5	4.33333	4.25	4	5	5	4.5	4.41667
168	1	أنثى	54	3	بكالوريوس (صيدلة)	2	1	3	صيدلي مالك	3	مجهود ذاتي حسب خبرتنا ومعرفتنا	لا نستخدم أي برنامج محاسبي لمعالجة حسابات الصيدلية والحصول على تقارير مالية	1	1	1	3	1	1	1	1	5	1	1	1	2	1	3	1	1	1	1	1	1	1	1.5	1.75	1	1	1	1.3	1.4
169	1	أنثى	50	3	بكالوريوس (صيدلة)	2	1	3	صيدلي مالك	3	مجهود ذاتي حسب خبرتنا ومعرفتنا	لا نستخدم أي برنامج محاسبي لمعالجة حسابات الصيدلية والحصول على تقارير مالية	3	2	3	2	2	2	2	2	2	3	2	2	3	3	2	2	2	3	3	3	3	3	2.25	2.5	2.5	3	3	2.7	2.475
170	1	ذكر	26	1	بكالوريوس (صيدلة)	2	1	2	صيدلي مفوض مالي	1	محاسب متخصص	لا نستخدم أي برنامج محاسبي لمعالجة حسابات الصيدلية والحصول على تقارير مالية	1	1	1	1	1	1	1	1	1	2	1	1	1	1	1	1	1	1	1	1	1	1	1.08333	1	1	1	1	1	1.04167
171	1	أنثى	55	3	بكالوريوس (صيدلة)	2	1	3	صيدلي مالك	3	مجهود ذاتي حسب خبرتنا ومعرفتنا	نعم (برنامج جالكسي)	5	5	5	5	5	5	5	5	5	5	5	5	5	5	5	2	2	2	5	4	4	4	5	4.25	2	4.5	4	3.8	4.4
172	1	أنثى	33	1	بكالوريوس (صيدلة)	2	1	2	صيدلي مالك	1	محاسب متخصص	نعم (برنامج سمارت)	4	2	3	4	2	2	2	3	5	4	4	3	3	3	3	3	3	3	4	3	3	3	3.16667	3	3	3.5	3	3.1	3.13333
173	1	ذكر	38	2	بكالوريوس (صيدلة)	2	1	3	صيدلي مفوض مالي	3	مجهود ذاتي حسب خبرتنا ومعرفتنا	نعم (برنامج جالكسي)	3	4	4	2	5	2	2	2	5	5	2	4	5	5	3	3	2	2	2	2	2	2	3.33333	4	2	2	2	2.8	3.06667
174	1	أنثى	57	3	بكالوريوس (صيدلة)	2	1	3	صيدلي مفوض مالي	3	محاسب متخصص	لا نستخدم أي برنامج محاسبي لمعالجة حسابات الصيدلية والحصول على تقارير مالية	5	3	5	4	5	4	2	4	5	4	3	4	3	3	3	3	4	3	3	3	4	4	4	3	3.5	3	4	3.3	3.65
175	1	ذكر	35	2	بكالوريوس (صيدلة)	2	1	3	صيدلي مالك	3	مجهود ذاتي حسب خبرتنا ومعرفتنا	لا نستخدم أي برنامج محاسبي لمعالجة حسابات الصيدلية والحصول على تقارير مالية	4	2	2	3	3	3	3	4	5	4	5	3	5	4	5	4	4	3	5	5	4	4	3.41667	4.5	3.5	5	4	4.3	3.85833
176	1	أنثى	25	1	بكالوريوس (صيدلة)	1	1	2	صيدلي مفوض مالي	1	مجهود ذاتي حسب خبرتنا ومعرفتنا	لا نستخدم أي برنامج محاسبي لمعالجة حسابات الصيدلية والحصول على تقارير مالية	3	4	4	4	3	3	3	3	4	4	3	3	3	3	3	3	3	3	3	3	3	3	3.41667	3	3	3	3	3	3.20833
177	1	ذكر	40	2	بكالوريوس (صيدلة)	2	1	2	صيدلي مالك	3	محاسب متخصص	نعم (برنامج سمارت)	2	4	3	3	3	3	4	3	4	2	3	4	4	4	3	1	3	3	4	4	4	4	3.16667	3	3	4	4	3.4	3.28333
178	1	ذكر	44	2	بكالوريوس (صيدلة)	3	1	1	صيدلي مالك	3	مجهود ذاتي حسب خبرتنا ومعرفتنا	لا نستخدم أي برنامج محاسبي لمعالجة حسابات الصيدلية والحصول على تقارير مالية	3	2	2	2	3	3	3	3	3	3	3	3	3	3	3	3	3	3	3	3	3	3	2.75	3	3	3	3	3	2.875
179	1	أنثى	55	3	بكالوريوس (صيدلة)	1	1	1	صيدلي مالك	1	مجهود ذاتي حسب خبرتنا ومعرفتنا	نعم (برنامج سمارت)	4	2	3	3	3	4	4	3	3	4	4	5	4	4	3	1	2	3	2	3	3	4	3.5	3	2.5	2.5	3.5	2.9	3.2
180	1	ذكر	56	3	بكالوريوس (صيدلة)	3	1	3	صيدلي مالك	3	مجهود ذاتي حسب خبرتنا ومعرفتنا	لا نستخدم أي برنامج محاسبي لمعالجة حسابات الصيدلية والحصول على تقارير مالية	2	2	3	3	2	2	2	3	5	4	2	2	3	3	3	2	3	3	4	4	3	3	2.66667	2.75	3	4	3	3.1	2.88333
181	1	أنثى	29	1	بكالوريوس (صيدلة)	3	1	3	صيدلي مالك	1	مجهود ذاتي حسب خبرتنا ومعرفتنا	لا نستخدم أي برنامج محاسبي لمعالجة حسابات الصيدلية والحصول على تقارير مالية	2	2	3	2	2	2	2	2	2	2	2	2	3	3	3	3	3	3	3	3	3	3	2.08333	3	3	3	3	3	2.54167
182	1	ذكر	50	3	بكالوريوس (صيدلة)	2	1	3	صيدلي مالك	3	مجهود ذاتي حسب خبرتنا ومعرفتنا	لا نستخدم أي برنامج محاسبي لمعالجة حسابات الصيدلية والحصول على تقارير مالية	5	5	5	5	5	5	5	5	5	5	5	5	5	5	5	5	5	5	5	5	5	5	5	5	5	5	5	5	5
183	1	أنثى	30	1	دراسات عليا	2	1	1	صيدلي مالك	2	مجهود ذاتي حسب خبرتنا ومعرفتنا	لا نستخدم أي برنامج محاسبي لمعالجة حسابات الصيدلية والحصول على تقارير مالية	3	3	3	3	3	3	3	3	4	4	2	2	4	3	3	3	3	3	3	3	3	3	3	3.25	3	3	3	3.1	3.05
184	1	ذكر	47	3	بكالوريوس (صيدلة)	2	1	1	صيدلي مالك	3	مجهود ذاتي حسب خبرتنا ومعرفتنا	لا نستخدم أي برنامج محاسبي لمعالجة حسابات الصيدلية والحصول على تقارير مالية	4	3	3	3	3	3	3	3	4	3	2	2	3	3	3	3	3	3	3	3	3	3	3	3	3	3	3	3	3
185	1	ذكر	63	3	بكالوريوس (صيدلة)	3	1	3	صيدلي مالك	2	لا نقوم بتقييم الأداء المالي للصيدلية	نعم (برنامج سمارت)	3	4	3	3	3	3	3	3	3	3	3	3	3	4	3	4	4	3	4	3	4	4	3.08333	3.5	3.5	3.5	4	3.6	3.34167
186	1	ذكر	50	3	بكالوريوس (صيدلة)	2	1	3	صيدلي مالك	3	شركة مالية محاسبية	نعم ( برامج اخرى)	3	5	4	3	5	4	4	5	5	5	2	5	5	5	4	5	3	4	5	5	3	4	4.16667	4.75	3.5	5	3.5	4.3	4.23333
187	1	ذكر	46	3	دراسات عليا	1	1	3	صيدلي مالك	3	مجهود ذاتي حسب خبرتنا ومعرفتنا	نعم (برنامج دواتيك)	5	4	4	4	5	5	4	4	5	5	5	5	4	2	2	2	2	5	5	4	4	5	4.58333	2.5	3.5	4.5	4.5	3.5	4.04167
188	1	ذكر	55	3	دراسات عليا	1	1	3	صيدلي مالك	3	مجهود ذاتي حسب خبرتنا ومعرفتنا	لا نستخدم أي برنامج محاسبي لمعالجة حسابات الصيدلية والحصول على تقارير مالية	4	2	2	3	3	2	2	2	5	4	1	1	2	3	3	1	2	2	3	3	3	3	2.58333	2.25	2	3	3	2.5	2.54167
189	1	أنثى	27	1	بكالوريوس (صيدلة)	3	1	3	صيدلي مفوض مالي	1	مجهود ذاتي حسب خبرتنا ومعرفتنا	نعم (برنامج دواتيك)	2	4	5	4	4	4	3	5	5	5	5	5	4	4	4	4	4	4	4	4	4	4	4.25	4	4	4	4	4	4.125
190	1	ذكر	52	3	بكالوريوس (صيدلة)	2	1	3	صيدلي مالك	3	محاسب متخصص	نعم (برنامج سمارت)	4	5	4	4	4	4	4	4	4	4	3	4	4	4	4	4	4	4	4	4	4	4	4	4	4	4	4	4	4
191	1	ذكر	27	1	بكالوريوس (صيدلة)	1	1	2	صيدلي مالك	2	محاسب متخصص	نعم (برنامج دروزة)	5	4	5	4	5	4	5	4	5	4	5	4	5	4	5	4	5	4	5	4	5	4	4.5	4.5	4.5	4.5	4.5	4.5	4.5
192	1	أنثى	30	1	بكالوريوس (دكتور صيدلة)	1	1	2	صيدلي مالك	2	مجهود ذاتي حسب خبرتنا ومعرفتنا	نعم (برنامج جالكسي)	5	5	5	5	5	5	5	5	5	5	5	5	5	5	5	5	5	5	5	5	5	5	5	5	5	5	5	5	5
193	1	ذكر	33	1	دراسات عليا	2	2	1	صيدلي مالك	1	شركة مالية محاسبية	نعم (برنامج دواتيك)	4	4	3	4	3	4	3	3	3	3	3	4	4	4	4	4	4	4	4	3	4	3	3.41667	4	4	3.5	3.5	3.8	3.60833
194	1	ذكر	29	1	بكالوريوس (صيدلة)	1	2	2	صيدلي مالك	2	محاسب متخصص	نعم (برنامج سمارت)	3	3	3	3	3	3	3	3	3	3	3	3	3	3	3	3	3	3	3	3	3	3	3	3	3	3	3	3	3
195	1	ذكر	49	3	بكالوريوس (صيدلة)	2	1	3	صيدلي مفوض مالي	3	مجهود ذاتي حسب خبرتنا ومعرفتنا	لا نستخدم أي برنامج محاسبي لمعالجة حسابات الصيدلية والحصول على تقارير مالية	4	5	5	4	4	4	4	4	5	5	3	3	4	3	2	4	2	2	2	2	2	4	4.16667	3.25	2	2	3	2.7	3.43333
196	1	أنثى	40	2	بكالوريوس (صيدلة)	2	1	1	صيدلي مالك	3	مجهود ذاتي حسب خبرتنا ومعرفتنا	نعم (برنامج سمارت)	2	2	2	2	2	2	2	2	2	2	2	2	2	2	2	2	2	2	2	2	2	2	2	2	2	2	2	2	2
197	1	ذكر	30	1	بكالوريوس (صيدلة)	2	1	1	صيدلي مالك	2	مجهود ذاتي حسب خبرتنا ومعرفتنا	نعم (برنامج سمارت)	4	5	4	5	5	5	5	5	5	4	5	5	4	5	4	4	5	5	5	4	5	5	4.75	4.25	5	4.5	5	4.6	4.675
198	1	ذكر	58	3	بكالوريوس (صيدلة)	2	1	3	صيدلي مالك	3	مجهود ذاتي حسب خبرتنا ومعرفتنا	نعم (برنامج سمارت)	4	4	4	4	5	4	4	4	5	3	2	2	3	3	3	5	3	3	5	5	4	4	3.75	3.5	3	5	4	3.8	3.775
199	1	ذكر	28	1	بكالوريوس (صيدلة)	1	1	2	صيدلي مفوض مالي	2	مجهود ذاتي حسب خبرتنا ومعرفتنا	لا نستخدم أي برنامج محاسبي لمعالجة حسابات الصيدلية والحصول على تقارير مالية	5	5	5	5	5	5	5	5	5	5	3	2	5	5	5	5	5	5	5	5	5	5	4.58333	5	5	5	5	5	4.79167
200	1	ذكر	33	1	بكالوريوس (دكتور صيدلة)	2	1	2	صيدلي مالك	3	مجهود ذاتي حسب خبرتنا ومعرفتنا	نعم (برنامج سمارت)	3	3	4	3	3	3	3	3	4	3	4	4	3	3	4	4	4	3	2	2	2	4	3.33333	3.5	3.5	2	3	3.1	3.21667
201	1	أنثى	29	1	بكالوريوس (صيدلة)	2	1	1	صيدلي مالك	2	مجهود ذاتي حسب خبرتنا ومعرفتنا	نعم (برنامج سمارت)	3	2	3	2	4	3	3	4	5	5	2	2	4	2	2	4	1	1	4	4	3	4	3.16667	3	1	4	3.5	2.9	3.03333
202	1	ذكر	44	2	بكالوريوس (صيدلة)	3	2	2	صيدلي مفوض مالي	3	مجهود ذاتي حسب خبرتنا ومعرفتنا	نعم (برنامج سمارت)	4	4	5	2	4	2	2	4	5	5	2	5	5	5	2	4	2	2	2	4	2	3	3.66667	4	2	3	2.5	3.1	3.38333
203	1	أنثى	29	1	بكالوريوس (صيدلة)	2	2	3	صيدلي مفوض مالي	2	محاسب متخصص	نعم (برنامج سمارت)	4	4	4	4	3	4	3	4	3	4	4	4	4	4	3	4	3	4	3	4	3	4	3.75	3.75	3.5	3.5	3.5	3.6	3.675
204	1	أنثى	25	1	بكالوريوس (صيدلة)	2	1	1	صيدلي مفوض مالي	1	مجهود ذاتي حسب خبرتنا ومعرفتنا	لا نستخدم أي برنامج محاسبي لمعالجة حسابات الصيدلية والحصول على تقارير مالية	3	4	4	4	3	4	3	3	5	3	2	2	4	4	4	4	4	2	5	5	3	3	3.33333	4	3	5	3	3.8	3.56667
205	1	ذكر	50	3	بكالوريوس (صيدلة)	2	1	3	صيدلي مفوض مالي	3	مجهود ذاتي حسب خبرتنا ومعرفتنا	لا نستخدم أي برنامج محاسبي لمعالجة حسابات الصيدلية والحصول على تقارير مالية	2	2	2	2	2	2	2	2	2	2	2	2	2	2	2	2	2	2	2	2	2	2	2	2	2	2	2	2	2
206	1	ذكر	41	2	دراسات عليا	2	1	2	صيدلي مالك	3	مجهود ذاتي حسب خبرتنا ومعرفتنا	نعم (برنامج سمارت)	3	4	4	4	4	4	4	4	4	4	4	4	5	5	4	1	3	2	4	4	4	4	3.91667	3.75	2.5	4	4	3.6	3.75833
207	1	ذكر	47	3	بكالوريوس (صيدلة)	2	1	3	صيدلي مالك	3	مجهود ذاتي حسب خبرتنا ومعرفتنا	لا نستخدم أي برنامج محاسبي لمعالجة حسابات الصيدلية والحصول على تقارير مالية	4	3	2	3	2	2	2	4	5	4	2	2	4	4	4	4	4	4	4	3	4	4	2.91667	4	4	3.5	4	3.9	3.40833
208	1	ذكر	55	3	بكالوريوس (صيدلة)	1	1	3	صيدلي مالك	2	مجهود ذاتي حسب خبرتنا ومعرفتنا	لا نستخدم أي برنامج محاسبي لمعالجة حسابات الصيدلية والحصول على تقارير مالية	4	3	4	2	4	2	2	4	4	4	2	2	4	4	2	2	2	2	2	2	2	2	3.08333	3	2	2	2	2.4	2.74167
209	1	ذكر	47	3	بكالوريوس (صيدلة)	3	1	3	صيدلي مالك	3	لا نقوم بتقييم الأداء المالي للصيدلية	نعم (برنامج سمارت)	2	2	2	2	2	2	2	2	3	2	2	2	2	2	2	2	2	2	2	2	2	2	2.08333	2	2	2	2	2	2.04167
210	1	أنثى	58	3	بكالوريوس (صيدلة)	1	1	3	صيدلي مالك	3	مجهود ذاتي حسب خبرتنا ومعرفتنا	لا نستخدم أي برنامج محاسبي لمعالجة حسابات الصيدلية والحصول على تقارير مالية	3	3	3	2	2	2	2	3	4	4	2	2	3	3	2	2	2	2	2	2	3	3	2.66667	2.5	2	2	3	2.4	2.53333
211	1	ذكر	33	1	بكالوريوس (دكتور صيدلة)	2	1	1	صيدلي مالك	2	محاسب متخصص	نعم (برنامج سمارت)	4	5	4	4	4	4	4	5	5	4	3	5	5	5	5	5	5	5	5	5	4	4	4.25	5	5	5	4	4.8	4.525
212	1	ذكر	43	2	بكالوريوس (صيدلة)	1	2	3	صيدلي مفوض مالي	3	محاسب متخصص	نعم ( برامج اخرى)	5	5	5	5	5	5	5	5	5	5	2	5	5	5	5	5	5	5	5	5	5	5	4.75	5	5	5	5	5	4.875
213	1	أنثى	41	2	بكالوريوس (صيدلة)	1	1	3	صيدلي مالك	3	لا نقوم بتقييم الأداء المالي للصيدلية	لا نستخدم أي برنامج محاسبي لمعالجة حسابات الصيدلية والحصول على تقارير مالية	2	2	2	2	2	2	2	2	5	2	2	2	2	2	2	2	2	2	2	2	2	2	2.25	2	2	2	2	2	2.125
214	1	ذكر	36	2	بكالوريوس (صيدلة)	2	1	3	صيدلي مالك	3	مجهود ذاتي حسب خبرتنا ومعرفتنا	نعم ( برامج اخرى)	4	3	3	2	2	2	2	3	4	4	2	2	1	1	1	1	1	1	3	1	3	3	2.75	1	1	2	3	1.6	2.175
215	1	أنثى	25	1	بكالوريوس (صيدلة)	1	1	1	صيدلي مالك	1	مجهود ذاتي حسب خبرتنا ومعرفتنا	نعم (برنامج سمارت)	3	3	3	3	3	3	1	1	5	5	2	1	3	3	3	3	3	3	3	3	3	3	2.75	3	3	3	3	3	2.875
216	1	أنثى	27	1	بكالوريوس (صيدلة)	1	1	1	صيدلي مالك	1	مجهود ذاتي حسب خبرتنا ومعرفتنا	لا نستخدم أي برنامج محاسبي لمعالجة حسابات الصيدلية والحصول على تقارير مالية	5	5	5	5	5	5	5	5	5	5	5	5	5	5	5	5	5	5	5	5	5	5	5	5	5	5	5	5	5
217	1	ذكر	40	2	بكالوريوس (صيدلة)	2	1	1	صيدلي مالك	1	لا نقوم بتقييم الأداء المالي للصيدلية	نعم (برنامج سمارت)	2	2	2	2	2	2	2	2	2	2	2	2	2	2	2	2	2	2	2	2	2	2	2	2	2	2	2	2	2
218	1	أنثى	48	3	بكالوريوس (صيدلة)	2	1	3	صيدلي مالك	3	مجهود ذاتي حسب خبرتنا ومعرفتنا	لا نستخدم أي برنامج محاسبي لمعالجة حسابات الصيدلية والحصول على تقارير مالية	5	5	5	5	5	5	5	5	5	5	5	5	5	5	5	3	4	4	5	5	5	5	5	4.5	4	5	5	4.6	4.8
219	1	ذكر	37	2	بكالوريوس (صيدلة)	1	1	1	صيدلي مالك	3	مجهود ذاتي حسب خبرتنا ومعرفتنا	نعم (برنامج سمارت)	4	4	4	4	4	4	4	4	4	4	4	4	4	4	4	4	4	4	4	4	4	4	4	4	4	4	4	4	4
220	1	أنثى	38	2	بكالوريوس (صيدلة)	1	1	3	صيدلي مالك	3	مجهود ذاتي حسب خبرتنا ومعرفتنا	نعم (برنامج سمارت)	2	3	3	2	2	2	2	3	4	3	3	3	4	4	4	3	2	2	2	2	2	2	2.66667	3.75	2	2	2	2.7	2.68333
221	1	أنثى	44	2	بكالوريوس (صيدلة)	2	1	3	صيدلي مالك	3	مجهود ذاتي حسب خبرتنا ومعرفتنا	لا نستخدم أي برنامج محاسبي لمعالجة حسابات الصيدلية والحصول على تقارير مالية	2	2	2	3	5	5	4	2	5	5	1	1	5	5	2	2	2	2	3	3	2	2	3.08333	3.5	2	3	2	2.8	2.94167
222	1	أنثى	47	3	بكالوريوس (صيدلة)	2	1	1	صيدلي مالك	3	محاسب متخصص	نعم ( برامج اخرى)	5	5	5	5	5	5	5	5	5	5	4	4	5	3	4	4	4	4	4	4	4	4	4.83333	4	4	4	4	4	4.41667
223	1	أنثى	26	1	بكالوريوس (صيدلة)	1	1	1	صيدلي مالك	1	مجهود ذاتي حسب خبرتنا ومعرفتنا	لا نستخدم أي برنامج محاسبي لمعالجة حسابات الصيدلية والحصول على تقارير مالية	5	3	4	4	4	4	4	4	4	4	4	4	4	4	3	3	4	4	5	5	4	4	4	3.5	4	5	4	4	4
224	1	ذكر	46	3	بكالوريوس (صيدلة)	1	1	3	صيدلي مالك	3	محاسب متخصص	نعم (برنامج سمارت)	4	5	4	5	5	5	5	4	2	4	4	4	4	4	4	2	2	2	2	2	3	4	4.25	3.5	2	2	3.5	2.9	3.575
225	1	أنثى	37	2	بكالوريوس (صيدلة)	2	1	2	صيدلي مالك	3	محاسب متخصص	نعم (برنامج جالكسي)	3	2	2	2	3	2	2	2	2	2	2	2	2	2	2	2	2	2	2	2	2	2	2.16667	2	2	2	2	2	2.08333
226	1	أنثى	43	2	بكالوريوس (صيدلة)	2	1	2	صيدلي مالك	1	مجهود ذاتي حسب خبرتنا ومعرفتنا	لا نستخدم أي برنامج محاسبي لمعالجة حسابات الصيدلية والحصول على تقارير مالية	5	5	5	3	5	5	5	5	5	5	5	5	4	4	4	4	4	1	4	4	4	4	4.83333	4	2.5	4	4	3.7	4.26667
227	1	ذكر	24	1	بكالوريوس (صيدلة)	1	1	1	صيدلي مفوض مالي	2	محاسب متخصص	نعم (برنامج سمارت)	4	4	3	4	3	4	4	4	3	2	4	2	4	4	2	4	4	4	2	2	3	3	3.41667	3.5	4	2	3	3.2	3.30833
228	1	أنثى	35	2	بكالوريوس (صيدلة)	2	1	1	صيدلي مالك	3	محاسب متخصص	نعم ( برامج اخرى)	4	5	5	5	5	5	5	5	5	5	5	5	4	4	4	4	4	4	4	4	4	4	4.91667	4	4	4	4	4	4.45833
229	1	أنثى	30	1	بكالوريوس (صيدلة)	1	1	1	صيدلي مفوض مالي	2	مجهود ذاتي حسب خبرتنا ومعرفتنا	نعم (برنامج جالكسي)	2	3	4	3	3	2	2	2	3	2	2	2	2	3	4	3	4	4	3	3	3	4	2.5	3	4	3	3.5	3.3	2.9
230	1	ذكر	53	3	بكالوريوس (صيدلة)	2	1	3	صيدلي مالك	3	مجهود ذاتي حسب خبرتنا ومعرفتنا	نعم (برنامج جالكسي)	5	4	4	3	4	2	3	4	5	4	3	3	5	5	2	1	1	2	2	1	1	1	3.66667	3.25	1.5	1.5	1	2.1	2.88333
231	1	أنثى	47	3	بكالوريوس (صيدلة)	2	1	3	صيدلي مالك	3	مجهود ذاتي حسب خبرتنا ومعرفتنا	لا نستخدم أي برنامج محاسبي لمعالجة حسابات الصيدلية والحصول على تقارير مالية	3	1	5	3	1	1	1	4	4	3	1	1	3	3	3	3	1	1	3	2	2	2	2.33333	3	1	2.5	2	2.3	2.31667
232	1	ذكر	30	1	دراسات عليا	1	1	2	صيدلي مالك	2	مجهود ذاتي حسب خبرتنا ومعرفتنا	نعم (برنامج سمارت)	5	4	5	4	3	5	3	2	5	4	4	2	4	4	5	5	3	2	4	2	2	1	3.83333	4.5	2.5	3	1.5	3.2	3.51667
233	1	أنثى	35	2	بكالوريوس (صيدلة)	1	1	2	صيدلي مفوض مالي	2	محاسب متخصص	نعم (برنامج جالكسي)	5	5	3	3	2	5	3	1	2	1	3	4	5	5	3	3	2	1	4	2	2	4	3.08333	4	1.5	3	3	3.1	3.09167
234	1	ذكر	40	2	بكالوريوس (صيدلة)	1	1	1	صيدلي مالك	3	لا نقوم بتقييم الأداء المالي للصيدلية	نعم ( برامج اخرى)	3	3	3	3	3	3	3	3	3	3	3	3	3	3	3	3	3	3	3	3	3	3	3	3	3	3	3	3	3
235	1	أنثى	54	3	بكالوريوس (صيدلة)	2	1	3	صيدلي مالك	3	مجهود ذاتي حسب خبرتنا ومعرفتنا	نعم (برنامج سمارت)	4	4	3	3	5	4	3	2	5	4	4	5	4	5	3	2	2	2	4	4	3	3	3.83333	3.5	2	4	3	3.2	3.51667
236	1	ذكر	45	3	بكالوريوس (صيدلة)	3	1	3	صيدلي مالك	3	محاسب متخصص	نعم (برنامج سمارت)	3	4	4	3	2	2	2	4	5	4	4	5	4	4	4	4	4	4	4	4	3	3	3.5	4	4	4	3	3.8	3.65
237	1	أنثى	55	3	بكالوريوس (صيدلة)	2	1	3	صيدلي مفوض مالي	3	مجهود ذاتي حسب خبرتنا ومعرفتنا	نعم (برنامج سمارت)	3	3	3	3	3	3	3	3	4	3	2	2	3	3	3	3	3	3	3	3	3	3	2.91667	3	3	3	3	3	2.95833
238	1	ذكر	40	2	دراسات عليا	1	1	3	صيدلي مالك	1	محاسب متخصص	لا نستخدم أي برنامج محاسبي لمعالجة حسابات الصيدلية والحصول على تقارير مالية	4	3	3	3	3	3	3	4	4	4	4	4	4	4	4	4	4	4	4	4	4	4	3.5	4	4	4	4	4	3.75
239	1	أنثى	47	3	بكالوريوس (صيدلة)	2	1	3	صيدلي مفوض مالي	2	محاسب متخصص	نعم ( برامج اخرى)	2	3	3	3	3	2	2	3	4	2	2	5	4	3	2	2	2	2	1	1	1	1	2.83333	2.75	2	1	1	1.9	2.36667
240	1	أنثى	40	2	بكالوريوس (صيدلة)	2	1	1	صيدلي مالك	1	محاسب متخصص	نعم (برنامج سمارت)	4	5	3	3	5	3	3	3	3	3	3	5	4	4	4	4	3	3	4	4	3	3	3.58333	4	3	4	3	3.6	3.59167
241	1	ذكر	50	3	بكالوريوس (صيدلة)	2	1	3	صيدلي مالك	3	مجهود ذاتي حسب خبرتنا ومعرفتنا	لا نستخدم أي برنامج محاسبي لمعالجة حسابات الصيدلية والحصول على تقارير مالية	5	5	5	5	5	5	5	5	5	5	5	5	5	5	5	3	4	4	5	5	5	5	5	4.5	4	5	5	4.6	4.8
242	1	أنثى	33	1	بكالوريوس (صيدلة)	2	1	2	صيدلي مالك	2	محاسب متخصص	نعم (برنامج سمارت)	4	3	4	3	4	3	3	4	4	4	4	4	5	4	5	2	2	4	1	2	3	4	3.66667	4	3	1.5	3.5	3.2	3.43333
243	1	أنثى	32	1	بكالوريوس (دكتور صيدلة)	2	1	2	صيدلي مالك	2	مجهود ذاتي حسب خبرتنا ومعرفتنا	نعم (برنامج جالكسي)	4	3	3	4	3	4	3	4	4	4	3	3	5	4	3	3	4	4	3	3	3	4	3.5	3.75	4	3	3.5	3.6	3.55
244	1	ذكر	55	3	بكالوريوس (صيدلة)	2	2	3	صيدلي مالك	3	محاسب متخصص	نعم ( برامج اخرى)	5	5	5	5	5	5	5	5	5	5	5	5	5	5	5	5	5	5	5	5	5	5	5	5	5	5	5	5	5
245	1	ذكر	29	1	بكالوريوس (صيدلة)	2	1	1	صيدلي مالك	1	مجهود ذاتي حسب خبرتنا ومعرفتنا	نعم (برنامج سمارت)	4	4	4	4	4	3	3	4	3	4	4	4	4	3	3	4	4	2	4	4	3	3	3.75	3.5	3	4	3	3.4	3.575
246	1	ذكر	33	1	بكالوريوس (صيدلة)	2	1	3	صيدلي مالك	3	مجهود ذاتي حسب خبرتنا ومعرفتنا	نعم (برنامج سمارت)	2	5	3	2	2	3	2	3	4	3	3	3	4	3	2	2	2	2	3	2	3	3	2.91667	2.75	2	2.5	3	2.6	2.75833
247	1	أنثى	37	2	بكالوريوس (صيدلة)	2	1	1	صيدلي مالك	1	محاسب متخصص	نعم (برنامج سمارت)	4	4	3	3	4	3	3	3	3	3	3	3	4	4	3	3	4	4	4	4	3	3	3.25	3.5	4	4	3	3.6	3.425
248	1	ذكر	53	3	بكالوريوس (صيدلة)	3	1	3	صيدلي مالك	3	مجهود ذاتي حسب خبرتنا ومعرفتنا	نعم ( برامج اخرى)	4	3	4	5	3	4	4	4	4	4	5	3	4	4	4	3	4	4	4	3	4	4	3.91667	3.75	4	3.5	4	3.8	3.85833
249	1	أنثى	32	1	بكالوريوس (صيدلة)	2	1	3	صيدلي مفوض مالي	3	مجهود ذاتي حسب خبرتنا ومعرفتنا	نعم (برنامج سمارت)	5	5	5	5	5	5	5	5	5	5	5	2	5	5	5	4	5	5	5	5	5	5	4.75	4.75	5	5	5	4.9	4.825
250	1	أنثى	22	1	بكالوريوس (صيدلة)	1	1	1	صيدلي مفوض مالي	1	مجهود ذاتي حسب خبرتنا ومعرفتنا	نعم (برنامج سمارت)	4	4	4	3	4	3	4	3	4	3	4	3	4	3	4	3	4	3	4	3	4	3	3.58333	3.5	3.5	3.5	3.5	3.5	3.54167
251	1	أنثى	27	1	بكالوريوس (صيدلة)	2	1	1	صيدلي مالك	1	شركة مالية محاسبية	نعم (برنامج سمارت)	4	4	4	4	3	3	3	3	3	3	3	3	3	3	3	3	3	3	3	3	3	3	3.33333	3	3	3	3	3	3.16667
252	1	أنثى	25	1	بكالوريوس (صيدلة)	2	1	3	صيدلي مفوض مالي	2	مجهود ذاتي حسب خبرتنا ومعرفتنا	نعم (برنامج سمارت)	5	5	5	5	5	5	5	5	5	5	5	5	5	5	4	5	5	4	4	4	4	4	5	4.75	4.5	4	4	4.4	4.7
253	2	ذكر	50	3	بكالوريوس (صيدلة)	2	1	3	صيدلي مالك	3	مجهود ذاتي حسب خبرتنا ومعرفتنا	لا نستخدم أي برنامج محاسبي لمعالجة حسابات الصيدلية والحصول على تقارير مالية	4	3	3	4	4	4	4	3	4	4	2	2	4	4	4	4	4	3	3	3	4	4	3.41667	4	3.5	3	4	3.7	3.55833
254	2	ذكر	35	2	بكالوريوس (صيدلة)	2	1	2	صيدلي مالك	3	مجهود ذاتي حسب خبرتنا ومعرفتنا	لا نستخدم أي برنامج محاسبي لمعالجة حسابات الصيدلية والحصول على تقارير مالية	4	3	4	4	3	4	4	4	4	4	4	4	4	4	4	3	3	3	3	3	4	3	3.83333	3.75	3	3	3.5	3.4	3.61667
255	2	ذكر	35	2	بكالوريوس (صيدلة)	2	2	3	صيدلي مالك	3	مجهود ذاتي حسب خبرتنا ومعرفتنا	نعم ( برامج اخرى)	5	5	4	3	5	5	5	4	5	5	5	2	5	5	5	3	3	4	5	2	2	4	4.41667	4.5	3.5	3.5	3	3.8	4.10833
256	2	ذكر	26	1	بكالوريوس (صيدلة)	2	1	1	صيدلي مالك	2	مجهود ذاتي حسب خبرتنا ومعرفتنا	نعم (برنامج سمارت)	3	3	3	4	3	2	3	4	3	4	3	3	3	3	4	3	3	4	2	3	3	4	3.16667	3.25	3.5	2.5	3.5	3.2	3.18333
257	2	ذكر	47	3	بكالوريوس (صيدلة)	2	1	3	صيدلي مالك	3	مجهود ذاتي حسب خبرتنا ومعرفتنا	نعم (برنامج سمارت)	2	4	5	2	2	3	2	4	5	5	5	5	5	5	4	2	2	2	2	2	2	5	3.66667	4	2	2	3.5	3.1	3.38333
258	2	ذكر	45	3	بكالوريوس (صيدلة)	2	1	3	صيدلي مالك	3	محاسب متخصص	نعم (برنامج جالكسي)	5	5	5	5	5	5	5	5	5	5	5	5	5	5	5	5	5	5	5	5	5	5	5	5	5	5	5	5	5
259	2	أنثى	58	3	بكالوريوس (صيدلة)	2	1	2	صيدلي مالك	3	مجهود ذاتي حسب خبرتنا ومعرفتنا	لا نستخدم أي برنامج محاسبي لمعالجة حسابات الصيدلية والحصول على تقارير مالية	4	4	5	4	3	3	1	1	5	1	1	1	5	5	2	1	1	1	4	1	1	3	2.75	3.25	1	2.5	2	2.4	2.575
260	2	ذكر	40	2	بكالوريوس (صيدلة)	2	1	3	صيدلي مالك	3	محاسب متخصص	لا نستخدم أي برنامج محاسبي لمعالجة حسابات الصيدلية والحصول على تقارير مالية	4	5	5	4	4	4	4	4	4	4	4	4	4	4	4	4	4	4	4	4	4	4	4.16667	4	4	4	4	4	4.08333
261	2	ذكر	26	1	دراسات عليا	1	1	1	صيدلي مالك	1	لا نقوم بتقييم الأداء المالي للصيدلية	لا نستخدم أي برنامج محاسبي لمعالجة حسابات الصيدلية والحصول على تقارير مالية	3	3	3	2	3	2	3	3	2	3	2	3	3	2	3	2	3	3	3	3	2	3	2.66667	2.5	3	3	2.5	2.7	2.68333
262	2	أنثى	57	3	بكالوريوس (صيدلة)	2	1	3	صيدلي مالك	3	مجهود ذاتي حسب خبرتنا ومعرفتنا	نعم (برنامج فالكون)	3	3	3	3	4	4	4	4	4	4	2	2	2	2	2	2	2	2	2	2	2	2	3.33333	2	2	2	2	2	2.66667
263	2	ذكر	50	3	بكالوريوس (صيدلة)	2	1	3	صيدلي مالك	3	مجهود ذاتي حسب خبرتنا ومعرفتنا	نعم (برنامج سمارت)	3	4	4	4	2	2	2	4	4	4	2	3	3	3	3	3	3	3	3	3	3	3	3.16667	3	3	3	3	3	3.08333
264	2	ذكر	44	2	بكالوريوس (صيدلة)	3	2	2	صيدلي مفوض مالي	3	مجهود ذاتي حسب خبرتنا ومعرفتنا	نعم (برنامج سمارت)	3	2	3	2	4	3	3	4	5	5	2	4	4	4	3	3	2	2	4	2	2	4	3.33333	3.5	2	3	3	3	3.16667
265	2	أنثى	53	3	بكالوريوس (صيدلة)	2	1	3	صيدلي مالك	3	مجهود ذاتي حسب خبرتنا ومعرفتنا	نعم (برنامج سمارت)	4	4	4	4	4	4	4	5	5	4	4	4	4	4	2	1	2	4	4	1	1	2	4.16667	2.75	3	2.5	1.5	2.5	3.33333
266	2	ذكر	50	3	بكالوريوس (صيدلة)	2	1	3	صيدلي مالك	3	مجهود ذاتي حسب خبرتنا ومعرفتنا	نعم (برنامج سمارت)	3	5	5	4	5	2	2	2	2	2	2	4	3	3	3	3	3	3	3	3	3	3	3.16667	3	3	3	3	3	3.08333
267	2	ذكر	60	3	بكالوريوس (صيدلة)	2	1	1	صيدلي مالك	3	مجهود ذاتي حسب خبرتنا ومعرفتنا	لا نستخدم أي برنامج محاسبي لمعالجة حسابات الصيدلية والحصول على تقارير مالية	3	3	4	3	3	3	3	4	4	4	4	2	4	3	3	3	3	3	3	4	4	4	3.33333	3.25	3	3.5	4	3.4	3.36667
268	2	ذكر	30	1	بكالوريوس (صيدلة)	2	1	1	صيدلي مالك	3	مجهود ذاتي حسب خبرتنا ومعرفتنا	نعم (برنامج سمارت)	4	4	5	5	5	4	4	4	5	5	5	4	4	4	4	3	4	5	4	4	5	4	4.5	3.75	4.5	4	4.5	4.1	4.3
269	2	أنثى	45	3	بكالوريوس (صيدلة)	2	1	3	صيدلي مالك	3	لا نقوم بتقييم الأداء المالي للصيدلية	لا نستخدم أي برنامج محاسبي لمعالجة حسابات الصيدلية والحصول على تقارير مالية	2	2	4	2	2	2	2	2	2	2	2	2	2	2	2	2	2	2	2	2	2	2	2.16667	2	2	2	2	2	2.08333
270	2	أنثى	54	3	بكالوريوس (صيدلة)	2	1	3	صيدلي مالك	3	محاسب متخصص	نعم (برنامج دروزة)	3	5	5	5	5	3	3	5	5	5	4	5	4	4	4	4	4	4	4	4	4	4	4.41667	4	4	4	4	4	4.20833
271	2	ذكر	54	3	بكالوريوس (صيدلة)	2	1	3	صيدلي مالك	3	مجهود ذاتي حسب خبرتنا ومعرفتنا	نعم (برنامج جالكسي)	3	2	2	3	2	2	3	4	4	4	2	4	4	4	4	5	4	4	5	5	4	4	2.91667	4.25	4	5	4	4.3	3.60833
272	2	ذكر	57	3	بكالوريوس (صيدلة)	2	1	2	صيدلي مالك	3	مجهود ذاتي حسب خبرتنا ومعرفتنا	نعم (برنامج جالكسي)	4	5	5	4	4	4	4	4	5	4	4	4	4	4	4	3	3	3	3	3	3	4	4.25	3.75	3	3	3.5	3.4	3.825
273	2	ذكر	55	3	بكالوريوس (صيدلة)	2	1	3	صيدلي مالك	3	محاسب متخصص	نعم (برنامج سمارت)	4	5	5	4	5	4	4	4	4	4	4	5	3	3	3	3	3	3	3	3	3	3	4.33333	3	3	3	3	3	3.66667
274	2	أنثى	53	3	بكالوريوس (صيدلة)	2	1	3	صيدلي مالك	3	مجهود ذاتي حسب خبرتنا ومعرفتنا	نعم (برنامج سمارت)	2	5	2	2	5	2	2	2	5	5	5	4	4	3	2	2	3	3	5	4	4	4	3.41667	2.75	3	4.5	4	3.4	3.40833
275	2	أنثى	25	1	بكالوريوس (صيدلة)	1	1	3	صيدلي مفوض مالي	1	مجهود ذاتي حسب خبرتنا ومعرفتنا	لا نستخدم أي برنامج محاسبي لمعالجة حسابات الصيدلية والحصول على تقارير مالية	5	5	5	3	3	3	3	3	3	3	3	3	5	5	5	5	5	5	3	3	3	3	3.5	5	5	3	3	4.2	3.85
276	2	ذكر	40	2	بكالوريوس (صيدلة)	2	1	2	صيدلي مالك	3	مجهود ذاتي حسب خبرتنا ومعرفتنا	نعم (برنامج سمارت)	3	5	5	5	5	4	4	4	4	4	5	4	5	5	5	5	5	5	5	5	5	5	4.33333	5	5	5	5	5	4.66667
277	2	ذكر	37	2	دراسات عليا	2	1	3	صيدلي مالك	3	مجهود ذاتي حسب خبرتنا ومعرفتنا	نعم (برنامج جالكسي)	2	2	2	2	2	2	2	2	2	2	2	3	4	3	4	3	3	3	4	4	4	4	2.08333	3.5	3	4	4	3.6	2.84167
278	2	ذكر	25	1	بكالوريوس (صيدلة)	2	2	3	صيدلي مفوض مالي	1	شركة مالية محاسبية	نعم (برنامج سمارت)	5	4	4	4	4	4	4	5	5	5	5	5	5	5	3	2	2	2	4	2	3	4	4.5	3.75	2	3	3.5	3.2	3.85
279	2	ذكر	34	1	بكالوريوس (دكتور صيدلة)	2	1	2	صيدلي مالك	3	لا نقوم بتقييم الأداء المالي للصيدلية	نعم (برنامج سمارت)	3	3	3	3	3	3	2	2	2	2	2	2	3	3	2	2	2	3	3	3	3	3	2.5	2.5	2.5	3	3	2.7	2.6
280	2	أنثى	44	2	بكالوريوس (صيدلة)	2	1	2	صيدلي مالك	3	لا نقوم بتقييم الأداء المالي للصيدلية	نعم (برنامج سمارت)	3	1	1	1	1	1	1	1	2	3	1	1	1	1	1	1	1	1	1	1	1	1	1.41667	1	1	1	1	1	1.20833
281	2	ذكر	46	3	دراسات عليا	2	2	3	صيدلي مفوض مالي	3	محاسب متخصص	نعم (برنامج سمارت)	3	5	4	3	5	3	3	4	5	5	4	4	4	3	2	3	3	3	3	3	3	3	4	3	3	3	3	3	3.5
282	2	أنثى	28	1	بكالوريوس (صيدلة)	2	1	1	صيدلي مالك	2	مجهود ذاتي حسب خبرتنا ومعرفتنا	لا نستخدم أي برنامج محاسبي لمعالجة حسابات الصيدلية والحصول على تقارير مالية	3	4	4	4	4	4	4	4	4	4	4	4	4	4	4	4	3	4	4	4	4	4	3.91667	4	3.5	4	4	3.9	3.90833
283	2	ذكر	48	3	بكالوريوس (صيدلة)	2	1	3	صيدلي مالك	3	مجهود ذاتي حسب خبرتنا ومعرفتنا	نعم (برنامج سمارت)	2	2	2	2	2	2	2	2	5	4	4	4	4	4	1	1	1	1	2	1	1	3	2.75	2.5	1	1.5	2	1.9	2.325
284	2	ذكر	42	2	بكالوريوس (صيدلة)	1	1	1	صيدلي مالك	2	مجهود ذاتي حسب خبرتنا ومعرفتنا	نعم (برنامج سمارت)	4	3	4	4	4	3	4	4	4	4	5	4	5	4	5	2	3	3	4	2	4	3	3.91667	4	3	3	3.5	3.5	3.70833
285	2	ذكر	28	1	دراسات عليا	2	1	1	صيدلي مالك	1	مجهود ذاتي حسب خبرتنا ومعرفتنا	نعم (برنامج سمارت)	5	3	4	4	3	3	3	5	5	5	1	1	5	5	4	4	3	2	5	5	4	5	3.5	4.5	2.5	5	4.5	4.2	3.85
286	2	ذكر	48	3	دراسات عليا	2	2	3	صيدلي مالك	3	شركة مالية محاسبية	نعم (برنامج سمارت)	5	5	5	5	5	5	4	5	4	4	2	5	5	5	5	5	1	1	2	2	4	5	4.5	5	1	2	4.5	3.5	4
287	2	ذكر	42	2	بكالوريوس (صيدلة)	2	1	1	صيدلي مالك	1	مجهود ذاتي حسب خبرتنا ومعرفتنا	نعم (برنامج دواتيك)	4	5	5	4	5	4	4	4	5	5	3	3	4	4	4	4	3	3	3	3	3	3	4.25	4	3	3	3	3.4	3.825
288	2	ذكر	60	3	بكالوريوس (صيدلة)	2	2	2	صيدلي مفوض مالي	3	مجهود ذاتي حسب خبرتنا ومعرفتنا	نعم (برنامج سمارت)	2	5	2	2	2	2	2	2	4	2	2	2	3	3	2	3	2	3	3	3	3	3	2.41667	2.75	2.5	3	3	2.8	2.60833
289	2	ذكر	42	2	بكالوريوس (صيدلة)	2	1	2	صيدلي مالك	2	مجهود ذاتي حسب خبرتنا ومعرفتنا	نعم (برنامج سمارت)	5	5	5	5	5	5	5	5	5	4	3	4	5	5	5	5	5	5	5	5	5	5	4.66667	5	5	5	5	5	4.83333
290	2	أنثى	48	3	بكالوريوس (صيدلة)	2	1	1	صيدلي مفوض مالي	1	مجهود ذاتي حسب خبرتنا ومعرفتنا	لا نستخدم أي برنامج محاسبي لمعالجة حسابات الصيدلية والحصول على تقارير مالية	3	2	2	2	2	2	2	2	2	2	2	2	2	2	2	2	2	2	2	2	2	2	2.08333	2	2	2	2	2	2.04167
291	2	ذكر	60	3	بكالوريوس (صيدلة)	1	1	1	صيدلي مالك	1	مجهود ذاتي حسب خبرتنا ومعرفتنا	لا نستخدم أي برنامج محاسبي لمعالجة حسابات الصيدلية والحصول على تقارير مالية	3	2	2	2	2	2	3	2	3	3	2	2	3	3	2	2	2	2	2	1	1	1	2.33333	2.5	2	1.5	1	1.9	2.11667
292	2	ذكر	46	3	بكالوريوس (صيدلة)	2	1	3	صيدلي مالك	3	مجهود ذاتي حسب خبرتنا ومعرفتنا	لا نستخدم أي برنامج محاسبي لمعالجة حسابات الصيدلية والحصول على تقارير مالية	4	5	4	3	5	5	5	5	5	5	5	4	4	4	4	4	4	4	4	4	4	4	4.58333	4	4	4	4	4	4.29167
293	2	أنثى	58	3	بكالوريوس (صيدلة)	2	1	3	صيدلي مالك	3	مجهود ذاتي حسب خبرتنا ومعرفتنا	نعم (برنامج سمارت)	3	4	3	3	3	3	3	4	4	4	4	4	5	5	5	3	3	3	3	3	3	3	3.5	4.5	3	3	3	3.6	3.55
294	2	أنثى	30	1	بكالوريوس (صيدلة)	1	1	1	صيدلي مالك	2	مجهود ذاتي حسب خبرتنا ومعرفتنا	نعم (برنامج سمارت)	2	2	3	3	3	3	4	3	4	4	1	1	3	4	2	3	2	2	2	2	2	2	2.75	3	2	2	2	2.4	2.575
295	2	أنثى	31	1	دراسات عليا	1	1	1	صيدلي مالك	1	مجهود ذاتي حسب خبرتنا ومعرفتنا	لا نستخدم أي برنامج محاسبي لمعالجة حسابات الصيدلية والحصول على تقارير مالية	5	5	5	5	5	5	5	5	5	5	5	5	5	5	5	5	5	5	5	5	5	5	5	5	5	5	5	5	5
296	2	ذكر	42	2	بكالوريوس (صيدلة)	1	1	1	صيدلي مالك	2	مجهود ذاتي حسب خبرتنا ومعرفتنا	نعم (برنامج سمارت)	3	2	3	2	3	4	3	4	4	4	2	2	4	4	4	2	3	3	4	3	3	4	3	3.5	3	3.5	3.5	3.4	3.2
297	2	أنثى	52	3	بكالوريوس (صيدلة)	1	1	3	صيدلي مفوض مالي	1	مجهود ذاتي حسب خبرتنا ومعرفتنا	لا نستخدم أي برنامج محاسبي لمعالجة حسابات الصيدلية والحصول على تقارير مالية	5	4	4	4	4	2	3	4	4	4	4	4	5	4	4	4	4	4	4	4	4	4	3.83333	4.25	4	4	4	4.1	3.96667
298	2	أنثى	36	2	دراسات عليا	3	1	2	صيدلي مالك	3	مجهود ذاتي حسب خبرتنا ومعرفتنا	نعم (برنامج سمارت)	2	2	2	2	2	2	2	2	2	2	5	5	2	3	2	2	2	2	2	2	2	3	2.5	2.25	2	2	2.5	2.2	2.35
299	2	أنثى	27	1	بكالوريوس (صيدلة)	2	1	1	صيدلي مالك	1	مجهود ذاتي حسب خبرتنا ومعرفتنا	نعم (برنامج سمارت)	5	4	4	4	4	4	4	5	5	4	4	4	2	2	2	4	3	3	3	5	5	5	4.25	2.5	3	4	5	3.4	3.825
300	2	أنثى	45	3	بكالوريوس (دكتور صيدلة)	1	1	3	صيدلي مالك	3	شركة مالية محاسبية	نعم (برنامج سمارت)	4	4	4	4	4	4	4	4	4	4	4	4	4	4	4	4	4	4	4	4	4	4	4	4	4	4	4	4	4
301	2	ذكر	27	1	بكالوريوس (صيدلة)	1	1	2	صيدلي مالك	2	مجهود ذاتي حسب خبرتنا ومعرفتنا	لا نستخدم أي برنامج محاسبي لمعالجة حسابات الصيدلية والحصول على تقارير مالية	3	3	4	4	4	4	4	4	5	5	2	2	4	4	4	4	4	3	3	3	3	3	3.66667	4	3.5	3	3	3.5	3.58333
302	2	ذكر	49	3	دراسات عليا	2	1	3	صيدلي مالك	2	محاسب متخصص	نعم ( برامج اخرى)	3	3	3	2	2	3	3	3	3	3	3	3	4	2	2	2	2	2	2	2	2	2	2.83333	2.5	2	2	2	2.2	2.51667
303	2	ذكر	47	3	بكالوريوس (صيدلة)	3	1	3	صيدلي مالك	3	مجهود ذاتي حسب خبرتنا ومعرفتنا	نعم (برنامج سمارت)	3	4	4	4	4	4	4	4	4	4	4	4	4	4	4	4	4	4	4	4	4	4	3.91667	4	4	4	4	4	3.95833
304	2	ذكر	54	3	بكالوريوس (صيدلة)	2	1	3	صيدلي مفوض مالي	3	محاسب متخصص	نعم (برنامج سمارت)	5	5	5	4	5	3	2	5	5	2	5	5	5	5	2	2	2	2	2	2	2	2	4.25	3.5	2	2	2	2.6	3.425
305	2	ذكر	54	3	بكالوريوس (صيدلة)	2	1	1	صيدلي مالك	1	مجهود ذاتي حسب خبرتنا ومعرفتنا	نعم (برنامج سمارت)	3	2	5	5	3	3	2	2	5	5	2	4	5	4	2	1	2	4	4	4	1	5	3.41667	3	3	4	3	3.2	3.30833
306	2	أنثى	27	1	بكالوريوس (صيدلة)	1	1	1	صيدلي مفوض مالي	1	مجهود ذاتي حسب خبرتنا ومعرفتنا	لا نستخدم أي برنامج محاسبي لمعالجة حسابات الصيدلية والحصول على تقارير مالية	4	4	4	4	5	4	4	4	4	4	3	3	4	5	4	4	4	4	4	4	4	4	3.91667	4.25	4	4	4	4.1	4.00833
307	2	ذكر	23	1	بكالوريوس (صيدلة)	3	1	1	صيدلي مالك	1	مجهود ذاتي حسب خبرتنا ومعرفتنا	نعم (برنامج دواتيك)	3	3	3	5	5	5	4	1	5	4	1	1	4	4	4	4	4	4	5	5	5	5	3.33333	4	4	5	5	4.4	3.86667
308	2	أنثى	62	3	بكالوريوس (صيدلة)	2	1	3	صيدلي مفوض مالي	3	محاسب متخصص	نعم ( برامج اخرى)	4	4	5	3	3	3	3	3	4	4	2	2	3	3	2	2	2	2	2	2	2	2	3.33333	2.5	2	2	2	2.2	2.76667
309	2	أنثى	31	1	بكالوريوس (دكتور صيدلة)	3	1	1	صيدلي مالك	1	محاسب متخصص	نعم (برنامج دواتيك)	2	4	4	4	4	4	4	4	5	4	5	2	1	1	1	1	1	1	5	3	3	3	3.83333	1	1	4	3	2	2.91667
310	2	ذكر	33	1	بكالوريوس (صيدلة)	2	1	1	صيدلي مالك	2	مجهود ذاتي حسب خبرتنا ومعرفتنا	نعم (برنامج سمارت)	5	5	4	4	4	4	4	5	5	5	1	5	5	3	4	4	4	4	4	4	4	5	4.25	4	4	4	4.5	4.1	4.175
311	2	أنثى	31	1	بكالوريوس (صيدلة)	1	1	1	صيدلي مالك	2	مجهود ذاتي حسب خبرتنا ومعرفتنا	نعم (برنامج سمارت)	3	3	3	2	2	4	4	4	5	5	4	5	4	4	4	4	4	2	4	4	4	4	3.66667	4	3	4	4	3.8	3.73333
312	2	أنثى	46	3	بكالوريوس (صيدلة)	1	1	1	صيدلي مفوض مالي	3	مجهود ذاتي حسب خبرتنا ومعرفتنا	نعم (برنامج سمارت)	4	4	4	4	4	4	4	4	4	4	3	4	4	2	3	2	2	3	4	2	3	4	3.91667	2.75	2.5	3	3.5	2.9	3.40833
313	2	ذكر	42	2	بكالوريوس (صيدلة)	3	1	2	صيدلي مالك	2	مجهود ذاتي حسب خبرتنا ومعرفتنا	لا نستخدم أي برنامج محاسبي لمعالجة حسابات الصيدلية والحصول على تقارير مالية	4	1	1	3	1	3	3	3	3	4	5	2	4	4	1	1	1	1	1	1	1	1	2.75	2.5	1	1	1	1.6	2.175
314	2	أنثى	50	3	بكالوريوس (صيدلة)	2	1	3	صيدلي مفوض مالي	3	محاسب متخصص	نعم (برنامج جالكسي)	4	5	4	3	4	3	3	5	5	5	4	5	4	4	4	4	4	4	4	4	4	5	4.16667	4	4	4	4.5	4.1	4.13333
315	2	أنثى	40	2	بكالوريوس (صيدلة)	2	1	1	صيدلي مالك	1	هناك محاسب نهاية كل شهر	نعم (برنامج فالكون)	5	4	4	4	4	4	4	4	4	4	4	4	5	5	5	5	5	5	5	5	4	4	4.08333	5	5	5	4	4.8	4.44167
316	2	ذكر	72	3	بكالوريوس (صيدلة)	2	1	3	صيدلي مالك	3	شركة مالية محاسبية	نعم ( برامج اخرى)	5	5	5	5	4	4	4	5	5	4	4	3	5	5	4	3	3	3	4	5	5	4	4.41667	4.25	3	4.5	4.5	4.1	4.25833
317	2	أنثى	32	1	دراسات عليا	2	2	1	صيدلي مالك	2	مدير مالي	نعم (برنامج دواتيك)	4	5	5	3	4	5	5	5	5	5	5	5	5	3	4	4	4	4	4	4	4	4	4.66667	4	4	4	4	4	4.33333
318	2	ذكر	42	2	دراسات عليا	2	1	3	صيدلي مالك	1	مجهود ذاتي حسب خبرتنا ومعرفتنا	نعم (برنامج جالكسي)	4	2	3	4	3	4	5	4	5	4	3	4	4	3	5	5	5	4	3	4	3	4	3.75	4.25	4.5	3.5	3.5	4	3.875
319	2	ذكر	34	1	بكالوريوس (صيدلة)	3	1	1	صيدلي مفوض مالي	1	محاسب متخصص	نعم (برنامج دواتيك)	3	3	3	3	3	3	3	3	3	3	3	3	4	3	5	3	3	5	4	4	2	3	3	3.75	4	4	2.5	3.6	3.3
320	2	ذكر	25	1	بكالوريوس (صيدلة)	1	1	2	صيدلي مالك	2	مجهود ذاتي حسب خبرتنا ومعرفتنا	لا نستخدم أي برنامج محاسبي لمعالجة حسابات الصيدلية والحصول على تقارير مالية	3	4	4	5	5	4	4	3	3	4	4	4	5	5	4	4	3	3	4	5	4	5	3.91667	4.5	3	4.5	4.5	4.2	4.05833
321	2	ذكر	36	2	بكالوريوس (صيدلة)	3	1	3	صيدلي مالك	2	محاسب متخصص	نعم (برنامج سمارت)	4	2	3	5	4	4	3	3	5	5	3	4	5	3	2	2	2	2	2	2	2	4	3.75	3	2	2	3	2.6	3.175
322	2	أنثى	34	1	بكالوريوس (صيدلة)	2	1	2	صيدلي مفوض مالي	2	مجهود ذاتي حسب خبرتنا ومعرفتنا	نعم (برنامج سمارت)	5	5	4	4	4	4	4	5	5	5	5	5	4	4	4	4	5	5	5	5	5	5	4.58333	4	5	5	5	4.6	4.59167
323	2	ذكر	66	3	بكالوريوس (صيدلة)	2	1	3	صيدلي مالك	3	لا نقوم بتقييم الأداء المالي للصيدلية	نعم (برنامج فالكون)	3	3	3	3	3	3	3	3	3	3	3	3	3	3	3	3	3	3	3	3	3	3	3	3	3	3	3	3	3
324	2	أنثى	27	1	بكالوريوس (دكتور صيدلة)	1	1	1	صيدلي مفوض مالي	1	مجهود ذاتي حسب خبرتنا ومعرفتنا	لا نستخدم أي برنامج محاسبي لمعالجة حسابات الصيدلية والحصول على تقارير مالية	2	2	2	2	2	2	2	2	2	2	2	2	3	3	3	3	3	3	3	3	3	3	2	3	3	3	3	3	2.5
325	2	ذكر	49	3	بكالوريوس (صيدلة)	1	1	2	صيدلي مالك	3	مجهود ذاتي حسب خبرتنا ومعرفتنا	نعم (برنامج جالكسي)	3	2	3	4	4	3	3	5	5	4	5	4	4	3	2	1	1	1	3	1	3	4	3.75	2.5	1	2	3.5	2.3	3.025
326	2	أنثى	33	1	بكالوريوس (صيدلة)	2	2	2	صيدلي مالك	2	لا نقوم بتقييم الأداء المالي للصيدلية	لا نستخدم أي برنامج محاسبي لمعالجة حسابات الصيدلية والحصول على تقارير مالية	3	3	3	4	1	1	1	4	4	3	2	2	4	2	1	1	1	1	1	1	1	1	2.58333	2	1	1	1	1.4	1.99167
327	2	أنثى	55	3	بكالوريوس (صيدلة)	2	1	2	صيدلي مالك	3	مجهود ذاتي حسب خبرتنا ومعرفتنا	نعم (برنامج سمارت)	4	4	4	4	4	4	4	4	5	4	3	3	5	5	5	5	5	5	5	5	5	5	3.91667	5	5	5	5	5	4.45833
328	2	أنثى	50	3	بكالوريوس (صيدلة)	1	1	2	صيدلي مالك	3	مجهود ذاتي حسب خبرتنا ومعرفتنا	نعم (برنامج فالكون)	3	3	3	3	3	3	3	3	3	3	3	3	3	3	3	3	3	3	3	3	3	3	3	3	3	3	3	3	3
329	2	ذكر	38	2	بكالوريوس (صيدلة)	2	1	3	صيدلي مفوض مالي	3	مجهود ذاتي حسب خبرتنا ومعرفتنا	نعم (برنامج سمارت)	3	4	4	3	4	5	3	5	5	5	5	3	5	4	2	2	2	3	4	2	2	4	4.08333	3.25	2.5	3	3	3	3.54167
330	2	ذكر	43	2	بكالوريوس (صيدلة)	2	1	3	صيدلي مالك	2	محاسب متخصص	نعم (برنامج فالكون)	3	2	3	3	4	4	3	3	5	5	2	2	3	3	3	4	2	2	3	2	2	2	3.25	3.25	2	2.5	2	2.6	2.925
331	2	أنثى	34	1	بكالوريوس (دكتور صيدلة)	1	1	3	صيدلي مالك	3	مجهود ذاتي حسب خبرتنا ومعرفتنا	نعم ( برامج اخرى)	2	2	2	2	2	2	2	2	2	2	2	2	2	2	2	2	2	2	2	2	2	2	2	2	2	2	2	2	2
332	2	ذكر	48	3	بكالوريوس (صيدلة)	1	1	2	صيدلي مالك	3	لا نقوم بتقييم الأداء المالي للصيدلية	لا نستخدم أي برنامج محاسبي لمعالجة حسابات الصيدلية والحصول على تقارير مالية	2	1	1	1	1	1	1	1	1	4	1	1	1	1	1	1	1	1	4	4	1	1	1.33333	1	1	4	1	1.6	1.46667
333	2	أنثى	42	2	بكالوريوس (صيدلة)	1	1	2	صيدلي مفوض مالي	2	مجهود ذاتي حسب خبرتنا ومعرفتنا	نعم (برنامج سمارت)	5	5	5	5	5	5	5	5	5	5	4	4	4	4	4	4	4	4	4	4	4	4	4.83333	4	4	4	4	4	4.41667
334	2	أنثى	32	1	بكالوريوس (صيدلة)	2	1	2	صيدلي مالك	3	مجهود ذاتي حسب خبرتنا ومعرفتنا	نعم (برنامج فالكون)	5	5	5	5	5	5	5	5	5	5	4	4	5	5	5	5	5	5	5	5	5	5	4.83333	5	5	5	5	5	4.91667
335	2	ذكر	47	3	بكالوريوس (صيدلة)	3	1	3	صيدلي مالك	3	مجهود ذاتي حسب خبرتنا ومعرفتنا	نعم (برنامج سمارت)	3	3	3	3	3	3	3	3	4	4	3	3	3	3	3	3	3	3	3	3	3	3	3.16667	3	3	3	3	3	3.08333
336	2	أنثى	48	3	بكالوريوس (صيدلة)	1	1	3	صيدلي مالك	3	مجهود ذاتي حسب خبرتنا ومعرفتنا	نعم (برنامج سمارت)	3	3	3	3	3	3	3	3	4	3	3	3	3	3	3	3	3	3	4	4	3	4	3.08333	3	3	4	3.5	3.3	3.19167
337	2	ذكر	50	3	بكالوريوس (صيدلة)	2	1	3	صيدلي مالك	3	محاسب متخصص	نعم (برنامج سمارت)	3	4	4	3	4	3	3	3	5	3	4	4	4	3	3	2	2	2	3	4	3	3	3.58333	3	2	3.5	3	2.9	3.24167
338	2	ذكر	43	2	بكالوريوس (صيدلة)	1	1	2	صيدلي مالك	3	مجهود ذاتي حسب خبرتنا ومعرفتنا	لا نستخدم أي برنامج محاسبي لمعالجة حسابات الصيدلية والحصول على تقارير مالية	2	1	1	1	1	1	1	1	5	3	1	1	1	1	1	1	1	1	3	1	1	1	1.58333	1	1	2	1	1.2	1.39167
339	2	أنثى	45	3	بكالوريوس (صيدلة)	2	1	2	صيدلي مالك	3	لا نقوم بتقييم الأداء المالي للصيدلية	نعم (برنامج جالكسي)	4	4	4	4	4	4	4	4	4	4	2	4	4	3	3	3	3	3	3	3	3	3	3.83333	3.25	3	3	3	3.1	3.46667
340	2	أنثى	45	3	بكالوريوس (صيدلة)	2	1	3	صيدلي مفوض مالي	3	مجهود ذاتي حسب خبرتنا ومعرفتنا	نعم (برنامج سمارت)	4	1	5	5	2	1	1	1	1	1	1	2	3	3	3	3	4	4	4	3	4	3	2.08333	3	4	3.5	3.5	3.4	2.74167
341	2	أنثى	42	2	بكالوريوس (صيدلة)	2	1	3	صيدلي مالك	2	مجهود ذاتي حسب خبرتنا ومعرفتنا	نعم (برنامج جالكسي)	4	5	5	5	5	4	5	5	5	5	5	5	4	4	4	2	2	2	5	5	2	2	4.83333	3.5	2	5	2	3.2	4.01667
342	2	أنثى	32	1	بكالوريوس (صيدلة)	1	1	3	صيدلي مالك	1	مجهود ذاتي حسب خبرتنا ومعرفتنا	نعم (برنامج سمارت)	3	1	1	1	1	1	1	1	3	4	4	4	3	2	2	2	2	2	2	1	1	1	2.08333	2.25	2	1.5	1	1.8	1.94167
343	2	أنثى	46	3	بكالوريوس (صيدلة)	2	1	3	صيدلي مالك	3	مجهود ذاتي حسب خبرتنا ومعرفتنا	نعم (برنامج فالكون)	5	3	4	4	3	2	2	3	4	4	1	1	3	4	4	1	3	3	1	2	4	4	3	3	3	1.5	4	2.9	2.95
344	2	أنثى	23	1	بكالوريوس (صيدلة)	2	1	1	صيدلي مفوض مالي	1	مجهود ذاتي حسب خبرتنا ومعرفتنا	لا نستخدم أي برنامج محاسبي لمعالجة حسابات الصيدلية والحصول على تقارير مالية	4	4	4	4	4	4	4	4	5	5	5	5	5	5	5	5	5	5	5	5	5	5	4.33333	5	5	5	5	5	4.66667
345	2	أنثى	33	1	بكالوريوس (صيدلة)	2	1	2	صيدلي مالك	2	لا نقوم بتقييم الأداء المالي للصيدلية	لا نستخدم أي برنامج محاسبي لمعالجة حسابات الصيدلية والحصول على تقارير مالية	3	3	3	4	1	1	1	4	4	3	2	2	4	2	1	1	1	1	1	1	1	1	2.58333	2	1	1	1	1.4	1.99167
347	2	أنثى	31	1	دراسات عليا	1	1	1	صيدلي مالك	2	مجهود ذاتي حسب خبرتنا ومعرفتنا	نعم (برنامج سمارت)	3	3	3	2	2	4	4	4	5	5	4	5	4	4	4	4	4	2	4	4	4	4	3.66667	4	3	4	4	3.8	3.73333
348	2	أنثى	34	1	بكالوريوس (صيدلة)	2	1	1	صيدلي مفوض مالي	3	مجهود ذاتي حسب خبرتنا ومعرفتنا	نعم (برنامج سمارت)	4	4	4	4	4	4	4	4	4	4	3	4	4	2	3	2	2	3	4	2	3	4	3.91667	2.75	2.5	3	3.5	2.9	3.40833
349	2	أنثى	50	3	بكالوريوس (صيدلة)	2	1	3	صيدلي مالك	3	محاسب متخصص	نعم (برنامج جالكسي)	4	5	4	3	4	3	3	5	5	5	4	5	4	4	4	4	4	4	4	4	4	5	4.16667	4	4	4	4.5	4.1	4.13333
350	2	أنثى	40	2	بكالوريوس (صيدلة)	2	1	3	صيدلي مفوض مالي	1	هناك محاسب نهاية كل شهر	نعم (برنامج فالكون)	5	4	4	4	4	4	4	4	4	4	4	4	5	5	5	5	5	5	5	5	4	4	4.08333	5	5	5	4	4.8	4.44167
351	1	ذكر	42	2	بكالوريوس (صيدلة)	3	1	2	صيدلي مالك	2	مجهود ذاتي حسب خبرتنا ومعرفتنا	لا نستخدم أي برنامج محاسبي لمعالجة حسابات الصيدلية والحصول على تقارير مالية	4	1	1	3	1	3	3	3	3	4	5	2	4	4	1	1	1	1	1	1	1	1	2.75	2.5	1	1	1	1.6	2.175
352	1	أنثى	50	3	بكالوريوس (صيدلة)	2	1	3	صيدلي مالك	3	محاسب متخصص	نعم (برنامج جالكسي)	4	5	4	3	4	3	3	5	5	5	4	5	4	4	4	4	4	4	4	4	4	5	4.16667	4	4	4	4.5	4.1	4.13333
353	1	أنثى	40	2	بكالوريوس (صيدلة)	2	1	1	صيدلي مالك	1	هناك محاسب نهاية كل شهر	نعم (برنامج فالكون)	5	4	4	4	4	4	4	4	4	4	4	4	5	5	5	5	5	5	5	5	4	4	4.08333	5	5	5	4	4.8	4.44167
354	1	ذكر	72	3	بكالوريوس (صيدلة)	2	1	3	صيدلي مالك	3	شركة مالية محاسبية	نعم ( برامج اخرى)	5	5	5	5	4	4	4	5	5	4	4	3	5	5	4	3	3	3	4	5	5	4	4.41667	4.25	3	4.5	4.5	4.1	4.25833
355	1	أنثى	32	1	دراسات عليا	2	2	1	صيدلي مالك	2	مدير مالي	نعم (برنامج دواتيك)	4	5	5	3	4	5	5	5	5	5	5	5	5	3	4	4	4	4	4	4	4	4	4.66667	4	4	4	4	4	4.33333
356	1	ذكر	42	2	دراسات عليا	2	1	3	صيدلي مالك	3	مجهود ذاتي حسب خبرتنا ومعرفتنا	نعم (برنامج جالكسي)	4	2	3	4	3	4	5	4	5	4	3	4	4	3	5	5	5	4	3	4	3	4	3.75	4.25	4.5	3.5	3.5	4	3.875
357	1	ذكر	34	1	بكالوريوس (صيدلة)	3	1	1	صيدلي مفوض مالي	1	محاسب متخصص	نعم (برنامج دواتيك)	3	3	3	3	3	3	3	3	3	3	3	3	4	3	5	3	3	5	4	4	2	3	3	3.75	4	4	2.5	3.6	3.3
